# Supplementary material for: Diversity and Plasticity of Th Cell Types Predicted from Regulatory Network Modelling
Source: PLoS Comput Biol. 2010 Sep 2;6(9):e1000912. doi: 10.1371/journal.pcbi.1000912 (PMC2932677; doi:10.1371/journal.pcbi.1000912)
Supplement: Dataset S1 — Complete annotated Th model. Compressed archive (with extension ZGINML) for the complete, annotated Th differentiation model, including the model file (XML file with extension GINML) and parameter files. This file can be directly opened with the freely available GINsim software. (0.01 MB ZIP) [file pcbi.1000912.s001.zip › GINsim-data/regulatoryGraph.ginml]

<?xml version="1.0" encoding="UTF-8"?>
<!DOCTYPE gxl SYSTEM "http://gin.univ-mrs.fr/GINsim/GINML_2_1.dtd">
<gxl xmlns:xlink="http://www.w3.org/1999/xlink">
	<graph id="Reduced_Th_Differentiation" class="regulatory" nodeorder="APC IFNB_e IFNG_e IL2_e IL4_e IL6_e IL10_e IL12_e IL15_e IL21_e IL23_e IL27_e TGFB_e IL2R IL2RA IFNG IL2 IL4 IL10 IL21 IL23 TGFB TBET GATA3 FOXP3 NFAT STAT1 STAT3 STAT4 STAT5 STAT6 proliferation RORGT IL17">
<node id="IL2_e" maxvalue="1" input="true">
			<nodevisualsetting>
				<ellipse x="1086" y="2" width="55" height="25" backgroundColor="#000000" foregroundColor="#ffffff"/>
			</nodevisualsetting>
</node>
<node id="IL6_e" maxvalue="1" input="true">
			<nodevisualsetting>
				<ellipse x="381" y="3" width="55" height="25" backgroundColor="#000000" foregroundColor="#ffffff"/>
			</nodevisualsetting>
</node>
<node id="IL21" maxvalue="1">
  <parameter idActiveInteractions=" STAT3:IL21 proliferation:IL21 NFAT:IL21" val="1"/>

			<nodevisualsetting>
				<ellipse x="460" y="448" width="45" height="25" backgroundColor="#cccccc" foregroundColor="#000000"/>
			</nodevisualsetting>
</node>
<node id="IL21_e" maxvalue="1" input="true">
			<nodevisualsetting>
				<ellipse x="489" y="2" width="55" height="25" backgroundColor="#000000" foregroundColor="#ffffff"/>
			</nodevisualsetting>
</node>
<node id="IL2R" maxvalue="2">
  <parameter idActiveInteractions=" IL2:IL2R" val="1"/>
  <parameter idActiveInteractions=" IL2:IL2R IL2RA:IL2R" val="2"/>
  <parameter idActiveInteractions=" IL2_e:IL2R" val="1"/>
  <parameter idActiveInteractions=" IL2:IL2R IL2_e:IL2R" val="1"/>
  <parameter idActiveInteractions=" IL2RA:IL2R IL2_e:IL2R" val="2"/>
  <parameter idActiveInteractions=" IL2:IL2R IL2RA:IL2R IL2_e:IL2R" val="2"/>

			<nodevisualsetting>
				<rect x="1071" y="182" width="59" height="25" backgroundColor="#cccccc" foregroundColor="#000000"/>
			</nodevisualsetting>
</node>
<node id="IL10_e" maxvalue="1" input="true">
			<nodevisualsetting>
				<ellipse x="620" y="2" width="55" height="25" backgroundColor="#000000" foregroundColor="#ffffff"/>
			</nodevisualsetting>
</node>
<node id="IFNG" maxvalue="1">
  <parameter idActiveInteractions=" proliferation:IFNG STAT4:IFNG NFAT:IFNG" val="1"/>
  <parameter idActiveInteractions=" proliferation:IFNG TBET:IFNG NFAT:IFNG" val="1"/>
  <parameter idActiveInteractions=" proliferation:IFNG STAT4:IFNG TBET:IFNG NFAT:IFNG" val="1"/>

			<nodevisualsetting>
				<ellipse x="264" y="446" width="53" height="25" backgroundColor="#ffffff" foregroundColor="#000000"/>
			</nodevisualsetting>
</node>
<node id="IL23_e" maxvalue="1" input="true">
			<nodevisualsetting>
				<ellipse x="555" y="2" width="55" height="25" backgroundColor="#000000" foregroundColor="#ffffff"/>
			</nodevisualsetting>
</node>
<node id="TBET" maxvalue="1">
  <parameter idActiveInteractions=" TBET:TBET" val="1"/>
  <parameter idActiveInteractions=" TBET:TBET STAT1:TBET" val="1"/>
  <parameter idActiveInteractions=" STAT1:TBET" val="1"/>

			<nodevisualsetting>
				<ellipse x="136" y="692" width="56" height="25" backgroundColor="#ffffff" foregroundColor="#000000"/>
			</nodevisualsetting>
</node>
<node id="IL15_e" maxvalue="1" input="true">
			<nodevisualsetting>
				<ellipse x="1003" y="1" width="55" height="25" backgroundColor="#000000" foregroundColor="#ffffff"/>
			</nodevisualsetting>
</node>
<node id="IFNG_e" maxvalue="1" input="true">
			<nodevisualsetting>
				<ellipse x="206" y="5" width="55" height="25" backgroundColor="#000000" foregroundColor="#ffffff"/>
			</nodevisualsetting>
</node>
<node id="IL12_e" maxvalue="1" input="true">
			<nodevisualsetting>
				<ellipse x="799" y="1" width="55" height="25" backgroundColor="#000000" foregroundColor="#ffffff"/>
			</nodevisualsetting>
</node>
<node id="IL17" maxvalue="1">
  <parameter idActiveInteractions=" proliferation:IL17 STAT3:IL17 RORGT:IL17 NFAT:IL17 APC:IL17" val="1"/>

			<nodevisualsetting>
				<ellipse x="1197" y="449" width="45" height="25" backgroundColor="#ffffff" foregroundColor="#000000"/>
			</nodevisualsetting>
</node>
<node id="NFAT" name="NFAT" maxvalue="1">
  <parameter idActiveInteractions=" APC:NFAT" val="1"/>

			<nodevisualsetting>
				<ellipse x="1296" y="340" width="55" height="25" backgroundColor="#cccccc" foregroundColor="#000000"/>
			</nodevisualsetting>
</node>
<node id="STAT5" maxvalue="2">
  <parameter idActiveInteractions=" IL4:STAT5" val="1"/>
  <parameter idActiveInteractions=" IL2R:STAT5:1" val="1"/>
  <parameter idActiveInteractions=" IL2R:STAT5:1 IL4:STAT5" val="1"/>
  <parameter idActiveInteractions=" IL15_e:STAT5" val="1"/>
  <parameter idActiveInteractions=" IL2R:STAT5:1 IL15_e:STAT5" val="1"/>
  <parameter idActiveInteractions=" IL2R:STAT5:1 IL15_e:STAT5 IL4:STAT5" val="1"/>
  <parameter idActiveInteractions=" IL15_e:STAT5 IL4:STAT5" val="1"/>
  <parameter idActiveInteractions=" IL4_e:STAT5" val="1"/>
  <parameter idActiveInteractions=" IL4_e:STAT5 IL15_e:STAT5" val="1"/>
  <parameter idActiveInteractions=" IL4_e:STAT5 IL4:STAT5" val="1"/>
  <parameter idActiveInteractions=" IL4_e:STAT5 IL15_e:STAT5 IL4:STAT5" val="1"/>
  <parameter idActiveInteractions=" IL2R:STAT5:1 IL4_e:STAT5" val="1"/>
  <parameter idActiveInteractions=" IL2R:STAT5:1 IL4_e:STAT5 IL15_e:STAT5" val="1"/>
  <parameter idActiveInteractions=" IL2R:STAT5:1 IL4_e:STAT5 IL4:STAT5" val="1"/>
  <parameter idActiveInteractions=" IL2R:STAT5:1 IL4_e:STAT5 IL15_e:STAT5 IL4:STAT5" val="1"/>
  <parameter idActiveInteractions=" IL2R:STAT5:1 STAT5:STAT5" val="1"/>
  <parameter idActiveInteractions=" IL15_e:STAT5 STAT5:STAT5" val="1"/>
  <parameter idActiveInteractions=" IL2R:STAT5:1 IL15_e:STAT5 STAT5:STAT5" val="1"/>
  <parameter idActiveInteractions=" IL2R:STAT5:2" val="2"/>
  <parameter idActiveInteractions=" IL2R:STAT5:2 IL4:STAT5" val="2"/>
  <parameter idActiveInteractions=" IL2R:STAT5:2 IL15_e:STAT5" val="2"/>
  <parameter idActiveInteractions=" IL2R:STAT5:2 IL15_e:STAT5 IL4:STAT5" val="2"/>
  <parameter idActiveInteractions=" IL2R:STAT5:2 IL4_e:STAT5" val="2"/>
  <parameter idActiveInteractions=" IL2R:STAT5:2 IL4_e:STAT5 IL4:STAT5" val="2"/>
  <parameter idActiveInteractions=" IL2R:STAT5:2 IL4_e:STAT5 IL15_e:STAT5" val="2"/>
  <parameter idActiveInteractions=" IL2R:STAT5:2 IL4_e:STAT5 IL15_e:STAT5 IL4:STAT5" val="2"/>
  <parameter idActiveInteractions=" IL4:STAT5 STAT5:STAT5" val="2"/>
  <parameter idActiveInteractions=" IL4_e:STAT5 STAT5:STAT5" val="2"/>
  <parameter idActiveInteractions=" IL4:STAT5 IL2R:STAT5:1 STAT5:STAT5" val="2"/>
  <parameter idActiveInteractions=" IL4:STAT5 IL2R:STAT5:2 STAT5:STAT5" val="2"/>
  <parameter idActiveInteractions=" IL2R:STAT5:2 STAT5:STAT5" val="2"/>
  <parameter idActiveInteractions=" IL4:STAT5 IL15_e:STAT5 STAT5:STAT5" val="2"/>
  <parameter idActiveInteractions=" IL4:STAT5 IL2R:STAT5:1 IL15_e:STAT5 STAT5:STAT5" val="2"/>
  <parameter idActiveInteractions=" IL2R:STAT5:2 IL15_e:STAT5 STAT5:STAT5" val="2"/>
  <parameter idActiveInteractions=" IL15_e:STAT5 IL4_e:STAT5 STAT5:STAT5" val="2"/>
  <parameter idActiveInteractions=" IL4:STAT5 IL4_e:STAT5 STAT5:STAT5" val="2"/>
  <parameter idActiveInteractions=" IL4:STAT5 IL15_e:STAT5 IL4_e:STAT5 STAT5:STAT5" val="2"/>
  <parameter idActiveInteractions=" IL2R:STAT5:1 IL4_e:STAT5 STAT5:STAT5" val="2"/>
  <parameter idActiveInteractions=" IL2R:STAT5:1 IL15_e:STAT5 IL4_e:STAT5 STAT5:STAT5" val="2"/>
  <parameter idActiveInteractions=" IL4:STAT5 IL2R:STAT5:1 IL4_e:STAT5 STAT5:STAT5" val="2"/>
  <parameter idActiveInteractions=" IL4:STAT5 IL2R:STAT5:1 IL15_e:STAT5 IL4_e:STAT5 STAT5:STAT5" val="2"/>
  <parameter idActiveInteractions=" IL2R:STAT5:2 IL4_e:STAT5 STAT5:STAT5" val="2"/>
  <parameter idActiveInteractions=" IL2R:STAT5:2 IL15_e:STAT5 IL4_e:STAT5 STAT5:STAT5" val="2"/>
  <parameter idActiveInteractions=" IL4:STAT5 IL2R:STAT5:2 IL15_e:STAT5 IL4_e:STAT5 STAT5:STAT5" val="2"/>
  <parameter idActiveInteractions=" IL4:STAT5 IL2R:STAT5:2 IL4_e:STAT5 STAT5:STAT5" val="2"/>
  <parameter idActiveInteractions=" IL4:STAT5 IL2R:STAT5:2 IL15_e:STAT5 STAT5:STAT5" val="2"/>
  <annotation>
    <comment>
</comment>
  </annotation>

			<nodevisualsetting>
				<rect x="983" y="336" width="55" height="25" backgroundColor="#ffffff" foregroundColor="#000000"/>
			</nodevisualsetting>
</node>
<node id="APC" maxvalue="1" input="true">
			<nodevisualsetting>
				<ellipse x="1355" y="4" width="55" height="25" backgroundColor="#000000" foregroundColor="#ffffff"/>
			</nodevisualsetting>
</node>
<node id="STAT6" maxvalue="1">
  <parameter idActiveInteractions=" IL4:STAT6" val="1"/>
  <parameter idActiveInteractions=" IL4_e:STAT6" val="1"/>
  <parameter idActiveInteractions=" IL4:STAT6 IL4_e:STAT6" val="1"/>

			<nodevisualsetting>
				<ellipse x="887" y="336" width="55" height="25" backgroundColor="#cccccc" foregroundColor="#000000"/>
			</nodevisualsetting>
</node>
<node id="FOXP3" maxvalue="1">
  <parameter idActiveInteractions=" FOXP3:FOXP3 STAT5:FOXP3 NFAT:FOXP3" val="1"/>
  <parameter idActiveInteractions=" FOXP3:FOXP3 STAT5:FOXP3 NFAT:FOXP3 STAT1:FOXP3" val="1"/>
  <parameter idActiveInteractions=" FOXP3:FOXP3 STAT5:FOXP3 RORGT:FOXP3 NFAT:FOXP3" val="1"/>
  <parameter idActiveInteractions=" FOXP3:FOXP3 STAT5:FOXP3 RORGT:FOXP3 NFAT:FOXP3 STAT1:FOXP3" val="1"/>
  <parameter idActiveInteractions=" FOXP3:FOXP3 STAT5:FOXP3 STAT3:FOXP3 NFAT:FOXP3" val="1"/>
  <parameter idActiveInteractions=" FOXP3:FOXP3 STAT5:FOXP3 STAT3:FOXP3 NFAT:FOXP3 STAT1:FOXP3" val="1"/>
  <parameter idActiveInteractions=" FOXP3:FOXP3 STAT5:FOXP3 STAT3:FOXP3 RORGT:FOXP3 NFAT:FOXP3" val="1"/>
  <parameter idActiveInteractions=" FOXP3:FOXP3 STAT5:FOXP3 STAT3:FOXP3 RORGT:FOXP3 NFAT:FOXP3 STAT1:FOXP3" val="1"/>
  <parameter idActiveInteractions=" STAT5:FOXP3 NFAT:FOXP3 TGFB:FOXP3" val="1"/>
  <parameter idActiveInteractions=" STAT5:FOXP3 RORGT:FOXP3 NFAT:FOXP3 TGFB:FOXP3" val="1"/>
  <parameter idActiveInteractions=" STAT5:FOXP3 STAT3:FOXP3 NFAT:FOXP3 TGFB:FOXP3" val="1"/>
  <parameter idActiveInteractions=" FOXP3:FOXP3 STAT5:FOXP3 NFAT:FOXP3 TGFB:FOXP3" val="1"/>
  <parameter idActiveInteractions=" FOXP3:FOXP3 STAT5:FOXP3 NFAT:FOXP3 STAT1:FOXP3 TGFB:FOXP3" val="1"/>
  <parameter idActiveInteractions=" FOXP3:FOXP3 STAT5:FOXP3 RORGT:FOXP3 NFAT:FOXP3 TGFB:FOXP3" val="1"/>
  <parameter idActiveInteractions=" FOXP3:FOXP3 STAT5:FOXP3 RORGT:FOXP3 NFAT:FOXP3 STAT1:FOXP3 TGFB:FOXP3" val="1"/>
  <parameter idActiveInteractions=" FOXP3:FOXP3 STAT5:FOXP3 STAT3:FOXP3 NFAT:FOXP3 TGFB:FOXP3" val="1"/>
  <parameter idActiveInteractions=" FOXP3:FOXP3 STAT5:FOXP3 STAT3:FOXP3 NFAT:FOXP3 STAT1:FOXP3 TGFB:FOXP3" val="1"/>
  <parameter idActiveInteractions=" FOXP3:FOXP3 STAT5:FOXP3 STAT3:FOXP3 RORGT:FOXP3 NFAT:FOXP3 TGFB:FOXP3" val="1"/>
  <parameter idActiveInteractions=" FOXP3:FOXP3 STAT5:FOXP3 STAT3:FOXP3 RORGT:FOXP3 NFAT:FOXP3 STAT1:FOXP3 TGFB:FOXP3" val="1"/>
  <parameter idActiveInteractions=" STAT5:FOXP3 NFAT:FOXP3 TGFB_e:FOXP3" val="1"/>
  <parameter idActiveInteractions=" STAT5:FOXP3 NFAT:FOXP3 TGFB_e:FOXP3 TGFB:FOXP3" val="1"/>
  <parameter idActiveInteractions=" STAT5:FOXP3 RORGT:FOXP3 NFAT:FOXP3 TGFB_e:FOXP3" val="1"/>
  <parameter idActiveInteractions=" STAT5:FOXP3 RORGT:FOXP3 NFAT:FOXP3 TGFB_e:FOXP3 TGFB:FOXP3" val="1"/>
  <parameter idActiveInteractions=" STAT5:FOXP3 STAT3:FOXP3 NFAT:FOXP3 TGFB_e:FOXP3" val="1"/>
  <parameter idActiveInteractions=" STAT5:FOXP3 STAT3:FOXP3 NFAT:FOXP3 TGFB_e:FOXP3 TGFB:FOXP3" val="1"/>
  <parameter idActiveInteractions=" FOXP3:FOXP3 STAT5:FOXP3 NFAT:FOXP3 TGFB_e:FOXP3" val="1"/>
  <parameter idActiveInteractions=" FOXP3:FOXP3 STAT5:FOXP3 NFAT:FOXP3 TGFB_e:FOXP3 TGFB:FOXP3" val="1"/>
  <parameter idActiveInteractions=" FOXP3:FOXP3 STAT5:FOXP3 NFAT:FOXP3 STAT1:FOXP3 TGFB_e:FOXP3" val="1"/>
  <parameter idActiveInteractions=" FOXP3:FOXP3 STAT5:FOXP3 NFAT:FOXP3 STAT1:FOXP3 TGFB_e:FOXP3 TGFB:FOXP3" val="1"/>
  <parameter idActiveInteractions=" FOXP3:FOXP3 STAT5:FOXP3 RORGT:FOXP3 NFAT:FOXP3 TGFB_e:FOXP3" val="1"/>
  <parameter idActiveInteractions=" FOXP3:FOXP3 STAT5:FOXP3 RORGT:FOXP3 NFAT:FOXP3 TGFB_e:FOXP3 TGFB:FOXP3" val="1"/>
  <parameter idActiveInteractions=" FOXP3:FOXP3 STAT5:FOXP3 RORGT:FOXP3 NFAT:FOXP3 STAT1:FOXP3 TGFB_e:FOXP3" val="1"/>
  <parameter idActiveInteractions=" FOXP3:FOXP3 STAT5:FOXP3 RORGT:FOXP3 NFAT:FOXP3 STAT1:FOXP3 TGFB_e:FOXP3 TGFB:FOXP3" val="1"/>
  <parameter idActiveInteractions=" FOXP3:FOXP3 STAT5:FOXP3 STAT3:FOXP3 NFAT:FOXP3 TGFB_e:FOXP3" val="1"/>
  <parameter idActiveInteractions=" FOXP3:FOXP3 STAT5:FOXP3 STAT3:FOXP3 NFAT:FOXP3 TGFB_e:FOXP3 TGFB:FOXP3" val="1"/>
  <parameter idActiveInteractions=" FOXP3:FOXP3 STAT5:FOXP3 STAT3:FOXP3 NFAT:FOXP3 STAT1:FOXP3 TGFB_e:FOXP3" val="1"/>
  <parameter idActiveInteractions=" FOXP3:FOXP3 STAT5:FOXP3 STAT3:FOXP3 NFAT:FOXP3 STAT1:FOXP3 TGFB_e:FOXP3 TGFB:FOXP3" val="1"/>
  <parameter idActiveInteractions=" FOXP3:FOXP3 STAT5:FOXP3 STAT3:FOXP3 RORGT:FOXP3 NFAT:FOXP3 TGFB_e:FOXP3" val="1"/>
  <parameter idActiveInteractions=" FOXP3:FOXP3 STAT5:FOXP3 STAT3:FOXP3 RORGT:FOXP3 NFAT:FOXP3 TGFB_e:FOXP3 TGFB:FOXP3" val="1"/>
  <parameter idActiveInteractions=" FOXP3:FOXP3 STAT5:FOXP3 STAT3:FOXP3 RORGT:FOXP3 NFAT:FOXP3 STAT1:FOXP3 TGFB_e:FOXP3" val="1"/>
  <parameter idActiveInteractions=" FOXP3:FOXP3 STAT5:FOXP3 STAT3:FOXP3 RORGT:FOXP3 NFAT:FOXP3 STAT1:FOXP3 TGFB_e:FOXP3 TGFB:FOXP3" val="1"/>

			<nodevisualsetting>
				<ellipse x="652" y="694" width="66" height="27" backgroundColor="#ffffff" foregroundColor="#000000"/>
			</nodevisualsetting>
</node>
<node id="IL4" maxvalue="1">
  <parameter idActiveInteractions=" proliferation:IL4 GATA3:IL4 NFAT:IL4" val="1"/>

			<nodevisualsetting>
				<ellipse x="919" y="485" width="59" height="25" backgroundColor="#ffffff" foregroundColor="#000000"/>
			</nodevisualsetting>
</node>
<node id="TGFB_e" maxvalue="1" input="true">
			<nodevisualsetting>
				<ellipse x="689" y="2" width="55" height="25" backgroundColor="#000000" foregroundColor="#ffffff"/>
			</nodevisualsetting>
</node>
<node id="IL27_e" maxvalue="1" input="true">
			<nodevisualsetting>
				<ellipse x="301" y="4" width="55" height="25" backgroundColor="#000000" foregroundColor="#ffffff"/>
			</nodevisualsetting>
</node>
<node id="IL10" maxvalue="1">
  <parameter idActiveInteractions=" NFAT:IL10 proliferation:IL10 GATA3:IL10" val="1"/>
  <parameter idActiveInteractions=" GATA3:IL10 NFAT:IL10 proliferation:IL10 STAT3:IL10" val="1"/>
  <parameter idActiveInteractions=" NFAT:IL10 proliferation:IL10 STAT3:IL10" val="1"/>

			<nodevisualsetting>
				<ellipse x="645" y="450" width="45" height="25" backgroundColor="#cccccc" foregroundColor="#000000"/>
			</nodevisualsetting>
</node>
<node id="STAT3" maxvalue="1">
  <parameter idActiveInteractions=" RORGT:STAT3 IL23:STAT3 STAT3:STAT3" val="1"/>
  <parameter idActiveInteractions=" IL21:STAT3" val="1"/>
  <parameter idActiveInteractions=" IL21:STAT3 STAT3:STAT3" val="1"/>
  <parameter idActiveInteractions=" IL23:STAT3 IL21:STAT3" val="1"/>
  <parameter idActiveInteractions=" IL23:STAT3 IL21:STAT3 STAT3:STAT3" val="1"/>
  <parameter idActiveInteractions=" RORGT:STAT3 IL21:STAT3" val="1"/>
  <parameter idActiveInteractions=" RORGT:STAT3 IL21:STAT3 STAT3:STAT3" val="1"/>
  <parameter idActiveInteractions=" RORGT:STAT3 IL23:STAT3 IL21:STAT3" val="1"/>
  <parameter idActiveInteractions=" RORGT:STAT3 IL23:STAT3 IL21:STAT3 STAT3:STAT3" val="1"/>
  <parameter idActiveInteractions=" IL10:STAT3" val="1"/>
  <parameter idActiveInteractions=" IL10:STAT3 STAT3:STAT3" val="1"/>
  <parameter idActiveInteractions=" IL10:STAT3 IL21:STAT3" val="1"/>
  <parameter idActiveInteractions=" IL10:STAT3 IL21:STAT3 STAT3:STAT3" val="1"/>
  <parameter idActiveInteractions=" IL10:STAT3 IL23:STAT3" val="1"/>
  <parameter idActiveInteractions=" IL10:STAT3 IL23:STAT3 STAT3:STAT3" val="1"/>
  <parameter idActiveInteractions=" IL10:STAT3 IL23:STAT3 IL21:STAT3" val="1"/>
  <parameter idActiveInteractions=" IL10:STAT3 IL23:STAT3 IL21:STAT3 STAT3:STAT3" val="1"/>
  <parameter idActiveInteractions=" IL10:STAT3 RORGT:STAT3" val="1"/>
  <parameter idActiveInteractions=" IL10:STAT3 RORGT:STAT3 STAT3:STAT3" val="1"/>
  <parameter idActiveInteractions=" IL10:STAT3 RORGT:STAT3 IL21:STAT3" val="1"/>
  <parameter idActiveInteractions=" IL10:STAT3 RORGT:STAT3 IL21:STAT3 STAT3:STAT3" val="1"/>
  <parameter idActiveInteractions=" IL10:STAT3 RORGT:STAT3 IL23:STAT3" val="1"/>
  <parameter idActiveInteractions=" IL10:STAT3 RORGT:STAT3 IL23:STAT3 STAT3:STAT3" val="1"/>
  <parameter idActiveInteractions=" IL10:STAT3 RORGT:STAT3 IL23:STAT3 IL21:STAT3" val="1"/>
  <parameter idActiveInteractions=" IL10:STAT3 RORGT:STAT3 IL23:STAT3 IL21:STAT3 STAT3:STAT3" val="1"/>
  <parameter idActiveInteractions=" IL27_e:STAT3" val="1"/>
  <parameter idActiveInteractions=" IL27_e:STAT3 STAT3:STAT3" val="1"/>
  <parameter idActiveInteractions=" IL27_e:STAT3 IL21:STAT3" val="1"/>
  <parameter idActiveInteractions=" IL27_e:STAT3 IL21:STAT3 STAT3:STAT3" val="1"/>
  <parameter idActiveInteractions=" IL27_e:STAT3 IL23:STAT3" val="1"/>
  <parameter idActiveInteractions=" IL27_e:STAT3 IL23:STAT3 STAT3:STAT3" val="1"/>
  <parameter idActiveInteractions=" IL27_e:STAT3 IL23:STAT3 IL21:STAT3" val="1"/>
  <parameter idActiveInteractions=" IL27_e:STAT3 IL23:STAT3 IL21:STAT3 STAT3:STAT3" val="1"/>
  <parameter idActiveInteractions=" IL27_e:STAT3 RORGT:STAT3" val="1"/>
  <parameter idActiveInteractions=" IL27_e:STAT3 RORGT:STAT3 STAT3:STAT3" val="1"/>
  <parameter idActiveInteractions=" IL27_e:STAT3 RORGT:STAT3 IL21:STAT3" val="1"/>
  <parameter idActiveInteractions=" IL27_e:STAT3 RORGT:STAT3 IL21:STAT3 STAT3:STAT3" val="1"/>
  <parameter idActiveInteractions=" IL27_e:STAT3 RORGT:STAT3 IL23:STAT3" val="1"/>
  <parameter idActiveInteractions=" IL27_e:STAT3 RORGT:STAT3 IL23:STAT3 STAT3:STAT3" val="1"/>
  <parameter idActiveInteractions=" IL27_e:STAT3 RORGT:STAT3 IL23:STAT3 IL21:STAT3" val="1"/>
  <parameter idActiveInteractions=" IL27_e:STAT3 RORGT:STAT3 IL23:STAT3 IL21:STAT3 STAT3:STAT3" val="1"/>
  <parameter idActiveInteractions=" IL27_e:STAT3 IL10:STAT3" val="1"/>
  <parameter idActiveInteractions=" IL27_e:STAT3 IL10:STAT3 STAT3:STAT3" val="1"/>
  <parameter idActiveInteractions=" IL27_e:STAT3 IL10:STAT3 IL21:STAT3" val="1"/>
  <parameter idActiveInteractions=" IL27_e:STAT3 IL10:STAT3 IL21:STAT3 STAT3:STAT3" val="1"/>
  <parameter idActiveInteractions=" IL27_e:STAT3 IL10:STAT3 IL23:STAT3" val="1"/>
  <parameter idActiveInteractions=" IL27_e:STAT3 IL10:STAT3 IL23:STAT3 STAT3:STAT3" val="1"/>
  <parameter idActiveInteractions=" IL27_e:STAT3 IL10:STAT3 IL23:STAT3 IL21:STAT3" val="1"/>
  <parameter idActiveInteractions=" IL27_e:STAT3 IL10:STAT3 IL23:STAT3 IL21:STAT3 STAT3:STAT3" val="1"/>
  <parameter idActiveInteractions=" IL27_e:STAT3 IL10:STAT3 RORGT:STAT3" val="1"/>
  <parameter idActiveInteractions=" IL27_e:STAT3 IL10:STAT3 RORGT:STAT3 STAT3:STAT3" val="1"/>
  <parameter idActiveInteractions=" IL27_e:STAT3 IL10:STAT3 RORGT:STAT3 IL21:STAT3" val="1"/>
  <parameter idActiveInteractions=" IL27_e:STAT3 IL10:STAT3 RORGT:STAT3 IL21:STAT3 STAT3:STAT3" val="1"/>
  <parameter idActiveInteractions=" IL27_e:STAT3 IL10:STAT3 RORGT:STAT3 IL23:STAT3" val="1"/>
  <parameter idActiveInteractions=" IL27_e:STAT3 IL10:STAT3 RORGT:STAT3 IL23:STAT3 STAT3:STAT3" val="1"/>
  <parameter idActiveInteractions=" IL27_e:STAT3 IL10:STAT3 RORGT:STAT3 IL23:STAT3 IL21:STAT3" val="1"/>
  <parameter idActiveInteractions=" IL27_e:STAT3 IL10:STAT3 RORGT:STAT3 IL23:STAT3 IL21:STAT3 STAT3:STAT3" val="1"/>
  <parameter idActiveInteractions=" IL23_e:STAT3 RORGT:STAT3 STAT3:STAT3" val="1"/>
  <parameter idActiveInteractions=" IL23_e:STAT3 RORGT:STAT3 IL23:STAT3 STAT3:STAT3" val="1"/>
  <parameter idActiveInteractions=" IL23_e:STAT3 IL21:STAT3" val="1"/>
  <parameter idActiveInteractions=" IL23_e:STAT3 IL21:STAT3 STAT3:STAT3" val="1"/>
  <parameter idActiveInteractions=" IL23_e:STAT3 IL23:STAT3 IL21:STAT3" val="1"/>
  <parameter idActiveInteractions=" IL23_e:STAT3 IL23:STAT3 IL21:STAT3 STAT3:STAT3" val="1"/>
  <parameter idActiveInteractions=" IL23_e:STAT3 RORGT:STAT3 IL21:STAT3" val="1"/>
  <parameter idActiveInteractions=" IL23_e:STAT3 RORGT:STAT3 IL21:STAT3 STAT3:STAT3" val="1"/>
  <parameter idActiveInteractions=" IL23_e:STAT3 RORGT:STAT3 IL23:STAT3 IL21:STAT3" val="1"/>
  <parameter idActiveInteractions=" IL23_e:STAT3 RORGT:STAT3 IL23:STAT3 IL21:STAT3 STAT3:STAT3" val="1"/>
  <parameter idActiveInteractions=" IL23_e:STAT3 IL10:STAT3" val="1"/>
  <parameter idActiveInteractions=" IL23_e:STAT3 IL10:STAT3 STAT3:STAT3" val="1"/>
  <parameter idActiveInteractions=" IL23_e:STAT3 IL10:STAT3 IL21:STAT3" val="1"/>
  <parameter idActiveInteractions=" IL23_e:STAT3 IL10:STAT3 IL21:STAT3 STAT3:STAT3" val="1"/>
  <parameter idActiveInteractions=" IL23_e:STAT3 IL10:STAT3 IL23:STAT3" val="1"/>
  <parameter idActiveInteractions=" IL23_e:STAT3 IL10:STAT3 IL23:STAT3 STAT3:STAT3" val="1"/>
  <parameter idActiveInteractions=" IL23_e:STAT3 IL10:STAT3 IL23:STAT3 IL21:STAT3" val="1"/>
  <parameter idActiveInteractions=" IL23_e:STAT3 IL10:STAT3 IL23:STAT3 IL21:STAT3 STAT3:STAT3" val="1"/>
  <parameter idActiveInteractions=" IL23_e:STAT3 IL10:STAT3 RORGT:STAT3" val="1"/>
  <parameter idActiveInteractions=" IL23_e:STAT3 IL10:STAT3 RORGT:STAT3 STAT3:STAT3" val="1"/>
  <parameter idActiveInteractions=" IL23_e:STAT3 IL10:STAT3 RORGT:STAT3 IL21:STAT3" val="1"/>
  <parameter idActiveInteractions=" IL23_e:STAT3 IL10:STAT3 RORGT:STAT3 IL21:STAT3 STAT3:STAT3" val="1"/>
  <parameter idActiveInteractions=" IL23_e:STAT3 IL10:STAT3 RORGT:STAT3 IL23:STAT3" val="1"/>
  <parameter idActiveInteractions=" IL23_e:STAT3 IL10:STAT3 RORGT:STAT3 IL23:STAT3 STAT3:STAT3" val="1"/>
  <parameter idActiveInteractions=" IL23_e:STAT3 IL10:STAT3 RORGT:STAT3 IL23:STAT3 IL21:STAT3" val="1"/>
  <parameter idActiveInteractions=" IL23_e:STAT3 IL10:STAT3 RORGT:STAT3 IL23:STAT3 IL21:STAT3 STAT3:STAT3" val="1"/>
  <parameter idActiveInteractions=" IL23_e:STAT3 IL27_e:STAT3" val="1"/>
  <parameter idActiveInteractions=" IL23_e:STAT3 IL27_e:STAT3 STAT3:STAT3" val="1"/>
  <parameter idActiveInteractions=" IL23_e:STAT3 IL27_e:STAT3 IL21:STAT3" val="1"/>
  <parameter idActiveInteractions=" IL23_e:STAT3 IL27_e:STAT3 IL21:STAT3 STAT3:STAT3" val="1"/>
  <parameter idActiveInteractions=" IL23_e:STAT3 IL27_e:STAT3 IL23:STAT3" val="1"/>
  <parameter idActiveInteractions=" IL23_e:STAT3 IL27_e:STAT3 IL23:STAT3 STAT3:STAT3" val="1"/>
  <parameter idActiveInteractions=" IL23_e:STAT3 IL27_e:STAT3 IL23:STAT3 IL21:STAT3" val="1"/>
  <parameter idActiveInteractions=" IL23_e:STAT3 IL27_e:STAT3 IL23:STAT3 IL21:STAT3 STAT3:STAT3" val="1"/>
  <parameter idActiveInteractions=" IL23_e:STAT3 IL27_e:STAT3 RORGT:STAT3" val="1"/>
  <parameter idActiveInteractions=" IL23_e:STAT3 IL27_e:STAT3 RORGT:STAT3 STAT3:STAT3" val="1"/>
  <parameter idActiveInteractions=" IL23_e:STAT3 IL27_e:STAT3 RORGT:STAT3 IL21:STAT3" val="1"/>
  <parameter idActiveInteractions=" IL23_e:STAT3 IL27_e:STAT3 RORGT:STAT3 IL21:STAT3 STAT3:STAT3" val="1"/>
  <parameter idActiveInteractions=" IL23_e:STAT3 IL27_e:STAT3 RORGT:STAT3 IL23:STAT3" val="1"/>
  <parameter idActiveInteractions=" IL23_e:STAT3 IL27_e:STAT3 RORGT:STAT3 IL23:STAT3 STAT3:STAT3" val="1"/>
  <parameter idActiveInteractions=" IL23_e:STAT3 IL27_e:STAT3 RORGT:STAT3 IL23:STAT3 IL21:STAT3" val="1"/>
  <parameter idActiveInteractions=" IL23_e:STAT3 IL27_e:STAT3 RORGT:STAT3 IL23:STAT3 IL21:STAT3 STAT3:STAT3" val="1"/>
  <parameter idActiveInteractions=" IL23_e:STAT3 IL27_e:STAT3 IL10:STAT3" val="1"/>
  <parameter idActiveInteractions=" IL23_e:STAT3 IL27_e:STAT3 IL10:STAT3 STAT3:STAT3" val="1"/>
  <parameter idActiveInteractions=" IL23_e:STAT3 IL27_e:STAT3 IL10:STAT3 IL21:STAT3" val="1"/>
  <parameter idActiveInteractions=" IL23_e:STAT3 IL27_e:STAT3 IL10:STAT3 IL21:STAT3 STAT3:STAT3" val="1"/>
  <parameter idActiveInteractions=" IL23_e:STAT3 IL27_e:STAT3 IL10:STAT3 IL23:STAT3" val="1"/>
  <parameter idActiveInteractions=" IL23_e:STAT3 IL27_e:STAT3 IL10:STAT3 IL23:STAT3 STAT3:STAT3" val="1"/>
  <parameter idActiveInteractions=" IL23_e:STAT3 IL27_e:STAT3 IL10:STAT3 IL23:STAT3 IL21:STAT3" val="1"/>
  <parameter idActiveInteractions=" IL23_e:STAT3 IL27_e:STAT3 IL10:STAT3 IL23:STAT3 IL21:STAT3 STAT3:STAT3" val="1"/>
  <parameter idActiveInteractions=" IL23_e:STAT3 IL27_e:STAT3 IL10:STAT3 RORGT:STAT3" val="1"/>
  <parameter idActiveInteractions=" IL23_e:STAT3 IL27_e:STAT3 IL10:STAT3 RORGT:STAT3 STAT3:STAT3" val="1"/>
  <parameter idActiveInteractions=" IL23_e:STAT3 IL27_e:STAT3 IL10:STAT3 RORGT:STAT3 IL21:STAT3" val="1"/>
  <parameter idActiveInteractions=" IL23_e:STAT3 IL27_e:STAT3 IL10:STAT3 RORGT:STAT3 IL21:STAT3 STAT3:STAT3" val="1"/>
  <parameter idActiveInteractions=" IL23_e:STAT3 IL27_e:STAT3 IL10:STAT3 RORGT:STAT3 IL23:STAT3" val="1"/>
  <parameter idActiveInteractions=" IL23_e:STAT3 IL27_e:STAT3 IL10:STAT3 RORGT:STAT3 IL23:STAT3 STAT3:STAT3" val="1"/>
  <parameter idActiveInteractions=" IL23_e:STAT3 IL27_e:STAT3 IL10:STAT3 RORGT:STAT3 IL23:STAT3 IL21:STAT3" val="1"/>
  <parameter idActiveInteractions=" IL23_e:STAT3 IL27_e:STAT3 IL10:STAT3 RORGT:STAT3 IL23:STAT3 IL21:STAT3 STAT3:STAT3" val="1"/>
  <parameter idActiveInteractions=" IL21_e:STAT3" val="1"/>
  <parameter idActiveInteractions=" IL21_e:STAT3 STAT3:STAT3" val="1"/>
  <parameter idActiveInteractions=" IL21_e:STAT3 IL21:STAT3" val="1"/>
  <parameter idActiveInteractions=" IL21_e:STAT3 IL21:STAT3 STAT3:STAT3" val="1"/>
  <parameter idActiveInteractions=" IL21_e:STAT3 IL23:STAT3" val="1"/>
  <parameter idActiveInteractions=" IL21_e:STAT3 IL23:STAT3 STAT3:STAT3" val="1"/>
  <parameter idActiveInteractions=" IL21_e:STAT3 IL23:STAT3 IL21:STAT3" val="1"/>
  <parameter idActiveInteractions=" IL21_e:STAT3 IL23:STAT3 IL21:STAT3 STAT3:STAT3" val="1"/>
  <parameter idActiveInteractions=" IL21_e:STAT3 RORGT:STAT3" val="1"/>
  <parameter idActiveInteractions=" IL21_e:STAT3 RORGT:STAT3 STAT3:STAT3" val="1"/>
  <parameter idActiveInteractions=" IL21_e:STAT3 RORGT:STAT3 IL21:STAT3" val="1"/>
  <parameter idActiveInteractions=" IL21_e:STAT3 RORGT:STAT3 IL21:STAT3 STAT3:STAT3" val="1"/>
  <parameter idActiveInteractions=" IL21_e:STAT3 RORGT:STAT3 IL23:STAT3" val="1"/>
  <parameter idActiveInteractions=" IL21_e:STAT3 RORGT:STAT3 IL23:STAT3 STAT3:STAT3" val="1"/>
  <parameter idActiveInteractions=" IL21_e:STAT3 RORGT:STAT3 IL23:STAT3 IL21:STAT3" val="1"/>
  <parameter idActiveInteractions=" IL21_e:STAT3 RORGT:STAT3 IL23:STAT3 IL21:STAT3 STAT3:STAT3" val="1"/>
  <parameter idActiveInteractions=" IL21_e:STAT3 IL10:STAT3" val="1"/>
  <parameter idActiveInteractions=" IL21_e:STAT3 IL10:STAT3 STAT3:STAT3" val="1"/>
  <parameter idActiveInteractions=" IL21_e:STAT3 IL10:STAT3 IL21:STAT3" val="1"/>
  <parameter idActiveInteractions=" IL21_e:STAT3 IL10:STAT3 IL21:STAT3 STAT3:STAT3" val="1"/>
  <parameter idActiveInteractions=" IL21_e:STAT3 IL10:STAT3 IL23:STAT3" val="1"/>
  <parameter idActiveInteractions=" IL21_e:STAT3 IL10:STAT3 IL23:STAT3 STAT3:STAT3" val="1"/>
  <parameter idActiveInteractions=" IL21_e:STAT3 IL10:STAT3 IL23:STAT3 IL21:STAT3" val="1"/>
  <parameter idActiveInteractions=" IL21_e:STAT3 IL10:STAT3 IL23:STAT3 IL21:STAT3 STAT3:STAT3" val="1"/>
  <parameter idActiveInteractions=" IL21_e:STAT3 IL10:STAT3 RORGT:STAT3" val="1"/>
  <parameter idActiveInteractions=" IL21_e:STAT3 IL10:STAT3 RORGT:STAT3 STAT3:STAT3" val="1"/>
  <parameter idActiveInteractions=" IL21_e:STAT3 IL10:STAT3 RORGT:STAT3 IL21:STAT3" val="1"/>
  <parameter idActiveInteractions=" IL21_e:STAT3 IL10:STAT3 RORGT:STAT3 IL21:STAT3 STAT3:STAT3" val="1"/>
  <parameter idActiveInteractions=" IL21_e:STAT3 IL10:STAT3 RORGT:STAT3 IL23:STAT3" val="1"/>
  <parameter idActiveInteractions=" IL21_e:STAT3 IL10:STAT3 RORGT:STAT3 IL23:STAT3 STAT3:STAT3" val="1"/>
  <parameter idActiveInteractions=" IL21_e:STAT3 IL10:STAT3 RORGT:STAT3 IL23:STAT3 IL21:STAT3" val="1"/>
  <parameter idActiveInteractions=" IL21_e:STAT3 IL10:STAT3 RORGT:STAT3 IL23:STAT3 IL21:STAT3 STAT3:STAT3" val="1"/>
  <parameter idActiveInteractions=" IL21_e:STAT3 IL27_e:STAT3" val="1"/>
  <parameter idActiveInteractions=" IL21_e:STAT3 IL27_e:STAT3 STAT3:STAT3" val="1"/>
  <parameter idActiveInteractions=" IL21_e:STAT3 IL27_e:STAT3 IL21:STAT3" val="1"/>
  <parameter idActiveInteractions=" IL21_e:STAT3 IL27_e:STAT3 IL21:STAT3 STAT3:STAT3" val="1"/>
  <parameter idActiveInteractions=" IL21_e:STAT3 IL27_e:STAT3 IL23:STAT3" val="1"/>
  <parameter idActiveInteractions=" IL21_e:STAT3 IL27_e:STAT3 IL23:STAT3 STAT3:STAT3" val="1"/>
  <parameter idActiveInteractions=" IL21_e:STAT3 IL27_e:STAT3 IL23:STAT3 IL21:STAT3" val="1"/>
  <parameter idActiveInteractions=" IL21_e:STAT3 IL27_e:STAT3 IL23:STAT3 IL21:STAT3 STAT3:STAT3" val="1"/>
  <parameter idActiveInteractions=" IL21_e:STAT3 IL27_e:STAT3 RORGT:STAT3" val="1"/>
  <parameter idActiveInteractions=" IL21_e:STAT3 IL27_e:STAT3 RORGT:STAT3 STAT3:STAT3" val="1"/>
  <parameter idActiveInteractions=" IL21_e:STAT3 IL27_e:STAT3 RORGT:STAT3 IL21:STAT3" val="1"/>
  <parameter idActiveInteractions=" IL21_e:STAT3 IL27_e:STAT3 RORGT:STAT3 IL21:STAT3 STAT3:STAT3" val="1"/>
  <parameter idActiveInteractions=" IL21_e:STAT3 IL27_e:STAT3 RORGT:STAT3 IL23:STAT3" val="1"/>
  <parameter idActiveInteractions=" IL21_e:STAT3 IL27_e:STAT3 RORGT:STAT3 IL23:STAT3 STAT3:STAT3" val="1"/>
  <parameter idActiveInteractions=" IL21_e:STAT3 IL27_e:STAT3 RORGT:STAT3 IL23:STAT3 IL21:STAT3" val="1"/>
  <parameter idActiveInteractions=" IL21_e:STAT3 IL27_e:STAT3 RORGT:STAT3 IL23:STAT3 IL21:STAT3 STAT3:STAT3" val="1"/>
  <parameter idActiveInteractions=" IL21_e:STAT3 IL27_e:STAT3 IL10:STAT3" val="1"/>
  <parameter idActiveInteractions=" IL21_e:STAT3 IL27_e:STAT3 IL10:STAT3 STAT3:STAT3" val="1"/>
  <parameter idActiveInteractions=" IL21_e:STAT3 IL27_e:STAT3 IL10:STAT3 IL21:STAT3" val="1"/>
  <parameter idActiveInteractions=" IL21_e:STAT3 IL27_e:STAT3 IL10:STAT3 IL21:STAT3 STAT3:STAT3" val="1"/>
  <parameter idActiveInteractions=" IL21_e:STAT3 IL27_e:STAT3 IL10:STAT3 IL23:STAT3" val="1"/>
  <parameter idActiveInteractions=" IL21_e:STAT3 IL27_e:STAT3 IL10:STAT3 IL23:STAT3 STAT3:STAT3" val="1"/>
  <parameter idActiveInteractions=" IL21_e:STAT3 IL27_e:STAT3 IL10:STAT3 IL23:STAT3 IL21:STAT3" val="1"/>
  <parameter idActiveInteractions=" IL21_e:STAT3 IL27_e:STAT3 IL10:STAT3 IL23:STAT3 IL21:STAT3 STAT3:STAT3" val="1"/>
  <parameter idActiveInteractions=" IL21_e:STAT3 IL27_e:STAT3 IL10:STAT3 RORGT:STAT3" val="1"/>
  <parameter idActiveInteractions=" IL21_e:STAT3 IL27_e:STAT3 IL10:STAT3 RORGT:STAT3 STAT3:STAT3" val="1"/>
  <parameter idActiveInteractions=" IL21_e:STAT3 IL27_e:STAT3 IL10:STAT3 RORGT:STAT3 IL21:STAT3" val="1"/>
  <parameter idActiveInteractions=" IL21_e:STAT3 IL27_e:STAT3 IL10:STAT3 RORGT:STAT3 IL21:STAT3 STAT3:STAT3" val="1"/>
  <parameter idActiveInteractions=" IL21_e:STAT3 IL27_e:STAT3 IL10:STAT3 RORGT:STAT3 IL23:STAT3" val="1"/>
  <parameter idActiveInteractions=" IL21_e:STAT3 IL27_e:STAT3 IL10:STAT3 RORGT:STAT3 IL23:STAT3 STAT3:STAT3" val="1"/>
  <parameter idActiveInteractions=" IL21_e:STAT3 IL27_e:STAT3 IL10:STAT3 RORGT:STAT3 IL23:STAT3 IL21:STAT3" val="1"/>
  <parameter idActiveInteractions=" IL21_e:STAT3 IL27_e:STAT3 IL10:STAT3 RORGT:STAT3 IL23:STAT3 IL21:STAT3 STAT3:STAT3" val="1"/>
  <parameter idActiveInteractions=" IL23_e:STAT3 IL21_e:STAT3" val="1"/>
  <parameter idActiveInteractions=" IL23_e:STAT3 IL21_e:STAT3 STAT3:STAT3" val="1"/>
  <parameter idActiveInteractions=" IL23_e:STAT3 IL21_e:STAT3 IL21:STAT3" val="1"/>
  <parameter idActiveInteractions=" IL23_e:STAT3 IL21_e:STAT3 IL21:STAT3 STAT3:STAT3" val="1"/>
  <parameter idActiveInteractions=" IL23_e:STAT3 IL21_e:STAT3 IL23:STAT3" val="1"/>
  <parameter idActiveInteractions=" IL23_e:STAT3 IL21_e:STAT3 IL23:STAT3 STAT3:STAT3" val="1"/>
  <parameter idActiveInteractions=" IL23_e:STAT3 IL21_e:STAT3 IL23:STAT3 IL21:STAT3" val="1"/>
  <parameter idActiveInteractions=" IL23_e:STAT3 IL21_e:STAT3 IL23:STAT3 IL21:STAT3 STAT3:STAT3" val="1"/>
  <parameter idActiveInteractions=" IL23_e:STAT3 IL21_e:STAT3 RORGT:STAT3" val="1"/>
  <parameter idActiveInteractions=" IL23_e:STAT3 IL21_e:STAT3 RORGT:STAT3 STAT3:STAT3" val="1"/>
  <parameter idActiveInteractions=" IL23_e:STAT3 IL21_e:STAT3 RORGT:STAT3 IL21:STAT3" val="1"/>
  <parameter idActiveInteractions=" IL23_e:STAT3 IL21_e:STAT3 RORGT:STAT3 IL21:STAT3 STAT3:STAT3" val="1"/>
  <parameter idActiveInteractions=" IL23_e:STAT3 IL21_e:STAT3 RORGT:STAT3 IL23:STAT3" val="1"/>
  <parameter idActiveInteractions=" IL23_e:STAT3 IL21_e:STAT3 RORGT:STAT3 IL23:STAT3 STAT3:STAT3" val="1"/>
  <parameter idActiveInteractions=" IL23_e:STAT3 IL21_e:STAT3 RORGT:STAT3 IL23:STAT3 IL21:STAT3" val="1"/>
  <parameter idActiveInteractions=" IL23_e:STAT3 IL21_e:STAT3 RORGT:STAT3 IL23:STAT3 IL21:STAT3 STAT3:STAT3" val="1"/>
  <parameter idActiveInteractions=" IL23_e:STAT3 IL21_e:STAT3 IL10:STAT3" val="1"/>
  <parameter idActiveInteractions=" IL23_e:STAT3 IL21_e:STAT3 IL10:STAT3 STAT3:STAT3" val="1"/>
  <parameter idActiveInteractions=" IL23_e:STAT3 IL21_e:STAT3 IL10:STAT3 IL21:STAT3" val="1"/>
  <parameter idActiveInteractions=" IL23_e:STAT3 IL21_e:STAT3 IL10:STAT3 IL21:STAT3 STAT3:STAT3" val="1"/>
  <parameter idActiveInteractions=" IL23_e:STAT3 IL21_e:STAT3 IL10:STAT3 IL23:STAT3" val="1"/>
  <parameter idActiveInteractions=" IL23_e:STAT3 IL21_e:STAT3 IL10:STAT3 IL23:STAT3 STAT3:STAT3" val="1"/>
  <parameter idActiveInteractions=" IL23_e:STAT3 IL21_e:STAT3 IL10:STAT3 IL23:STAT3 IL21:STAT3" val="1"/>
  <parameter idActiveInteractions=" IL23_e:STAT3 IL21_e:STAT3 IL10:STAT3 IL23:STAT3 IL21:STAT3 STAT3:STAT3" val="1"/>
  <parameter idActiveInteractions=" IL23_e:STAT3 IL21_e:STAT3 IL10:STAT3 RORGT:STAT3" val="1"/>
  <parameter idActiveInteractions=" IL23_e:STAT3 IL21_e:STAT3 IL10:STAT3 RORGT:STAT3 STAT3:STAT3" val="1"/>
  <parameter idActiveInteractions=" IL23_e:STAT3 IL21_e:STAT3 IL10:STAT3 RORGT:STAT3 IL21:STAT3" val="1"/>
  <parameter idActiveInteractions=" IL23_e:STAT3 IL21_e:STAT3 IL10:STAT3 RORGT:STAT3 IL21:STAT3 STAT3:STAT3" val="1"/>
  <parameter idActiveInteractions=" IL23_e:STAT3 IL21_e:STAT3 IL10:STAT3 RORGT:STAT3 IL23:STAT3" val="1"/>
  <parameter idActiveInteractions=" IL23_e:STAT3 IL21_e:STAT3 IL10:STAT3 RORGT:STAT3 IL23:STAT3 STAT3:STAT3" val="1"/>
  <parameter idActiveInteractions=" IL23_e:STAT3 IL21_e:STAT3 IL10:STAT3 RORGT:STAT3 IL23:STAT3 IL21:STAT3" val="1"/>
  <parameter idActiveInteractions=" IL23_e:STAT3 IL21_e:STAT3 IL10:STAT3 RORGT:STAT3 IL23:STAT3 IL21:STAT3 STAT3:STAT3" val="1"/>
  <parameter idActiveInteractions=" IL23_e:STAT3 IL21_e:STAT3 IL27_e:STAT3" val="1"/>
  <parameter idActiveInteractions=" IL23_e:STAT3 IL21_e:STAT3 IL27_e:STAT3 STAT3:STAT3" val="1"/>
  <parameter idActiveInteractions=" IL23_e:STAT3 IL21_e:STAT3 IL27_e:STAT3 IL21:STAT3" val="1"/>
  <parameter idActiveInteractions=" IL23_e:STAT3 IL21_e:STAT3 IL27_e:STAT3 IL21:STAT3 STAT3:STAT3" val="1"/>
  <parameter idActiveInteractions=" IL23_e:STAT3 IL21_e:STAT3 IL27_e:STAT3 IL23:STAT3" val="1"/>
  <parameter idActiveInteractions=" IL23_e:STAT3 IL21_e:STAT3 IL27_e:STAT3 IL23:STAT3 STAT3:STAT3" val="1"/>
  <parameter idActiveInteractions=" IL23_e:STAT3 IL21_e:STAT3 IL27_e:STAT3 IL23:STAT3 IL21:STAT3" val="1"/>
  <parameter idActiveInteractions=" IL23_e:STAT3 IL21_e:STAT3 IL27_e:STAT3 IL23:STAT3 IL21:STAT3 STAT3:STAT3" val="1"/>
  <parameter idActiveInteractions=" IL23_e:STAT3 IL21_e:STAT3 IL27_e:STAT3 RORGT:STAT3" val="1"/>
  <parameter idActiveInteractions=" IL23_e:STAT3 IL21_e:STAT3 IL27_e:STAT3 RORGT:STAT3 STAT3:STAT3" val="1"/>
  <parameter idActiveInteractions=" IL23_e:STAT3 IL21_e:STAT3 IL27_e:STAT3 RORGT:STAT3 IL21:STAT3" val="1"/>
  <parameter idActiveInteractions=" IL23_e:STAT3 IL21_e:STAT3 IL27_e:STAT3 RORGT:STAT3 IL21:STAT3 STAT3:STAT3" val="1"/>
  <parameter idActiveInteractions=" IL23_e:STAT3 IL21_e:STAT3 IL27_e:STAT3 RORGT:STAT3 IL23:STAT3" val="1"/>
  <parameter idActiveInteractions=" IL23_e:STAT3 IL21_e:STAT3 IL27_e:STAT3 RORGT:STAT3 IL23:STAT3 STAT3:STAT3" val="1"/>
  <parameter idActiveInteractions=" IL23_e:STAT3 IL21_e:STAT3 IL27_e:STAT3 RORGT:STAT3 IL23:STAT3 IL21:STAT3" val="1"/>
  <parameter idActiveInteractions=" IL23_e:STAT3 IL21_e:STAT3 IL27_e:STAT3 RORGT:STAT3 IL23:STAT3 IL21:STAT3 STAT3:STAT3" val="1"/>
  <parameter idActiveInteractions=" IL23_e:STAT3 IL21_e:STAT3 IL27_e:STAT3 IL10:STAT3" val="1"/>
  <parameter idActiveInteractions=" IL23_e:STAT3 IL21_e:STAT3 IL27_e:STAT3 IL10:STAT3 STAT3:STAT3" val="1"/>
  <parameter idActiveInteractions=" IL23_e:STAT3 IL21_e:STAT3 IL27_e:STAT3 IL10:STAT3 IL21:STAT3" val="1"/>
  <parameter idActiveInteractions=" IL23_e:STAT3 IL21_e:STAT3 IL27_e:STAT3 IL10:STAT3 IL21:STAT3 STAT3:STAT3" val="1"/>
  <parameter idActiveInteractions=" IL23_e:STAT3 IL21_e:STAT3 IL27_e:STAT3 IL10:STAT3 IL23:STAT3" val="1"/>
  <parameter idActiveInteractions=" IL23_e:STAT3 IL21_e:STAT3 IL27_e:STAT3 IL10:STAT3 IL23:STAT3 STAT3:STAT3" val="1"/>
  <parameter idActiveInteractions=" IL23_e:STAT3 IL21_e:STAT3 IL27_e:STAT3 IL10:STAT3 IL23:STAT3 IL21:STAT3" val="1"/>
  <parameter idActiveInteractions=" IL23_e:STAT3 IL21_e:STAT3 IL27_e:STAT3 IL10:STAT3 IL23:STAT3 IL21:STAT3 STAT3:STAT3" val="1"/>
  <parameter idActiveInteractions=" IL23_e:STAT3 IL21_e:STAT3 IL27_e:STAT3 IL10:STAT3 RORGT:STAT3" val="1"/>
  <parameter idActiveInteractions=" IL23_e:STAT3 IL21_e:STAT3 IL27_e:STAT3 IL10:STAT3 RORGT:STAT3 STAT3:STAT3" val="1"/>
  <parameter idActiveInteractions=" IL23_e:STAT3 IL21_e:STAT3 IL27_e:STAT3 IL10:STAT3 RORGT:STAT3 IL21:STAT3" val="1"/>
  <parameter idActiveInteractions=" IL23_e:STAT3 IL21_e:STAT3 IL27_e:STAT3 IL10:STAT3 RORGT:STAT3 IL21:STAT3 STAT3:STAT3" val="1"/>
  <parameter idActiveInteractions=" IL23_e:STAT3 IL21_e:STAT3 IL27_e:STAT3 IL10:STAT3 RORGT:STAT3 IL23:STAT3" val="1"/>
  <parameter idActiveInteractions=" IL23_e:STAT3 IL21_e:STAT3 IL27_e:STAT3 IL10:STAT3 RORGT:STAT3 IL23:STAT3 STAT3:STAT3" val="1"/>
  <parameter idActiveInteractions=" IL23_e:STAT3 IL21_e:STAT3 IL27_e:STAT3 IL10:STAT3 RORGT:STAT3 IL23:STAT3 IL21:STAT3" val="1"/>
  <parameter idActiveInteractions=" IL23_e:STAT3 IL21_e:STAT3 IL27_e:STAT3 IL10:STAT3 RORGT:STAT3 IL23:STAT3 IL21:STAT3 STAT3:STAT3" val="1"/>
  <parameter idActiveInteractions=" IL10_e:STAT3" val="1"/>
  <parameter idActiveInteractions=" IL10_e:STAT3 STAT3:STAT3" val="1"/>
  <parameter idActiveInteractions=" IL10_e:STAT3 IL21:STAT3" val="1"/>
  <parameter idActiveInteractions=" IL10_e:STAT3 IL21:STAT3 STAT3:STAT3" val="1"/>
  <parameter idActiveInteractions=" IL10_e:STAT3 IL23:STAT3" val="1"/>
  <parameter idActiveInteractions=" IL10_e:STAT3 IL23:STAT3 STAT3:STAT3" val="1"/>
  <parameter idActiveInteractions=" IL10_e:STAT3 IL23:STAT3 IL21:STAT3" val="1"/>
  <parameter idActiveInteractions=" IL10_e:STAT3 IL23:STAT3 IL21:STAT3 STAT3:STAT3" val="1"/>
  <parameter idActiveInteractions=" IL10_e:STAT3 RORGT:STAT3" val="1"/>
  <parameter idActiveInteractions=" IL10_e:STAT3 RORGT:STAT3 STAT3:STAT3" val="1"/>
  <parameter idActiveInteractions=" IL10_e:STAT3 RORGT:STAT3 IL21:STAT3" val="1"/>
  <parameter idActiveInteractions=" IL10_e:STAT3 RORGT:STAT3 IL21:STAT3 STAT3:STAT3" val="1"/>
  <parameter idActiveInteractions=" IL10_e:STAT3 RORGT:STAT3 IL23:STAT3" val="1"/>
  <parameter idActiveInteractions=" IL10_e:STAT3 RORGT:STAT3 IL23:STAT3 STAT3:STAT3" val="1"/>
  <parameter idActiveInteractions=" IL10_e:STAT3 RORGT:STAT3 IL23:STAT3 IL21:STAT3" val="1"/>
  <parameter idActiveInteractions=" IL10_e:STAT3 RORGT:STAT3 IL23:STAT3 IL21:STAT3 STAT3:STAT3" val="1"/>
  <parameter idActiveInteractions=" IL10:STAT3 IL10_e:STAT3" val="1"/>
  <parameter idActiveInteractions=" IL10:STAT3 IL10_e:STAT3 STAT3:STAT3" val="1"/>
  <parameter idActiveInteractions=" IL10:STAT3 IL10_e:STAT3 IL21:STAT3" val="1"/>
  <parameter idActiveInteractions=" IL10:STAT3 IL10_e:STAT3 IL21:STAT3 STAT3:STAT3" val="1"/>
  <parameter idActiveInteractions=" IL10:STAT3 IL10_e:STAT3 IL23:STAT3" val="1"/>
  <parameter idActiveInteractions=" IL10:STAT3 IL10_e:STAT3 IL23:STAT3 STAT3:STAT3" val="1"/>
  <parameter idActiveInteractions=" IL10:STAT3 IL10_e:STAT3 IL23:STAT3 IL21:STAT3" val="1"/>
  <parameter idActiveInteractions=" IL10:STAT3 IL10_e:STAT3 IL23:STAT3 IL21:STAT3 STAT3:STAT3" val="1"/>
  <parameter idActiveInteractions=" IL10:STAT3 IL10_e:STAT3 RORGT:STAT3" val="1"/>
  <parameter idActiveInteractions=" IL10:STAT3 IL10_e:STAT3 RORGT:STAT3 STAT3:STAT3" val="1"/>
  <parameter idActiveInteractions=" IL10:STAT3 IL10_e:STAT3 RORGT:STAT3 IL21:STAT3" val="1"/>
  <parameter idActiveInteractions=" IL10:STAT3 IL10_e:STAT3 RORGT:STAT3 IL21:STAT3 STAT3:STAT3" val="1"/>
  <parameter idActiveInteractions=" IL10:STAT3 IL10_e:STAT3 RORGT:STAT3 IL23:STAT3" val="1"/>
  <parameter idActiveInteractions=" IL10:STAT3 IL10_e:STAT3 RORGT:STAT3 IL23:STAT3 STAT3:STAT3" val="1"/>
  <parameter idActiveInteractions=" IL10:STAT3 IL10_e:STAT3 RORGT:STAT3 IL23:STAT3 IL21:STAT3" val="1"/>
  <parameter idActiveInteractions=" IL10:STAT3 IL10_e:STAT3 RORGT:STAT3 IL23:STAT3 IL21:STAT3 STAT3:STAT3" val="1"/>
  <parameter idActiveInteractions=" IL27_e:STAT3 IL10_e:STAT3" val="1"/>
  <parameter idActiveInteractions=" IL27_e:STAT3 IL10_e:STAT3 STAT3:STAT3" val="1"/>
  <parameter idActiveInteractions=" IL27_e:STAT3 IL10_e:STAT3 IL21:STAT3" val="1"/>
  <parameter idActiveInteractions=" IL27_e:STAT3 IL10_e:STAT3 IL21:STAT3 STAT3:STAT3" val="1"/>
  <parameter idActiveInteractions=" IL27_e:STAT3 IL10_e:STAT3 IL23:STAT3" val="1"/>
  <parameter idActiveInteractions=" IL27_e:STAT3 IL10_e:STAT3 IL23:STAT3 STAT3:STAT3" val="1"/>
  <parameter idActiveInteractions=" IL27_e:STAT3 IL10_e:STAT3 IL23:STAT3 IL21:STAT3" val="1"/>
  <parameter idActiveInteractions=" IL27_e:STAT3 IL10_e:STAT3 IL23:STAT3 IL21:STAT3 STAT3:STAT3" val="1"/>
  <parameter idActiveInteractions=" IL27_e:STAT3 IL10_e:STAT3 RORGT:STAT3" val="1"/>
  <parameter idActiveInteractions=" IL27_e:STAT3 IL10_e:STAT3 RORGT:STAT3 STAT3:STAT3" val="1"/>
  <parameter idActiveInteractions=" IL27_e:STAT3 IL10_e:STAT3 RORGT:STAT3 IL21:STAT3" val="1"/>
  <parameter idActiveInteractions=" IL27_e:STAT3 IL10_e:STAT3 RORGT:STAT3 IL21:STAT3 STAT3:STAT3" val="1"/>
  <parameter idActiveInteractions=" IL27_e:STAT3 IL10_e:STAT3 RORGT:STAT3 IL23:STAT3" val="1"/>
  <parameter idActiveInteractions=" IL27_e:STAT3 IL10_e:STAT3 RORGT:STAT3 IL23:STAT3 STAT3:STAT3" val="1"/>
  <parameter idActiveInteractions=" IL27_e:STAT3 IL10_e:STAT3 RORGT:STAT3 IL23:STAT3 IL21:STAT3" val="1"/>
  <parameter idActiveInteractions=" IL27_e:STAT3 IL10_e:STAT3 RORGT:STAT3 IL23:STAT3 IL21:STAT3 STAT3:STAT3" val="1"/>
  <parameter idActiveInteractions=" IL27_e:STAT3 IL10:STAT3 IL10_e:STAT3" val="1"/>
  <parameter idActiveInteractions=" IL27_e:STAT3 IL10:STAT3 IL10_e:STAT3 STAT3:STAT3" val="1"/>
  <parameter idActiveInteractions=" IL27_e:STAT3 IL10:STAT3 IL10_e:STAT3 IL21:STAT3" val="1"/>
  <parameter idActiveInteractions=" IL27_e:STAT3 IL10:STAT3 IL10_e:STAT3 IL21:STAT3 STAT3:STAT3" val="1"/>
  <parameter idActiveInteractions=" IL27_e:STAT3 IL10:STAT3 IL10_e:STAT3 IL23:STAT3" val="1"/>
  <parameter idActiveInteractions=" IL27_e:STAT3 IL10:STAT3 IL10_e:STAT3 IL23:STAT3 STAT3:STAT3" val="1"/>
  <parameter idActiveInteractions=" IL27_e:STAT3 IL10:STAT3 IL10_e:STAT3 IL23:STAT3 IL21:STAT3" val="1"/>
  <parameter idActiveInteractions=" IL27_e:STAT3 IL10:STAT3 IL10_e:STAT3 IL23:STAT3 IL21:STAT3 STAT3:STAT3" val="1"/>
  <parameter idActiveInteractions=" IL27_e:STAT3 IL10:STAT3 IL10_e:STAT3 RORGT:STAT3" val="1"/>
  <parameter idActiveInteractions=" IL27_e:STAT3 IL10:STAT3 IL10_e:STAT3 RORGT:STAT3 STAT3:STAT3" val="1"/>
  <parameter idActiveInteractions=" IL27_e:STAT3 IL10:STAT3 IL10_e:STAT3 RORGT:STAT3 IL21:STAT3" val="1"/>
  <parameter idActiveInteractions=" IL27_e:STAT3 IL10:STAT3 IL10_e:STAT3 RORGT:STAT3 IL21:STAT3 STAT3:STAT3" val="1"/>
  <parameter idActiveInteractions=" IL27_e:STAT3 IL10:STAT3 IL10_e:STAT3 RORGT:STAT3 IL23:STAT3" val="1"/>
  <parameter idActiveInteractions=" IL27_e:STAT3 IL10:STAT3 IL10_e:STAT3 RORGT:STAT3 IL23:STAT3 STAT3:STAT3" val="1"/>
  <parameter idActiveInteractions=" IL27_e:STAT3 IL10:STAT3 IL10_e:STAT3 RORGT:STAT3 IL23:STAT3 IL21:STAT3" val="1"/>
  <parameter idActiveInteractions=" IL27_e:STAT3 IL10:STAT3 IL10_e:STAT3 RORGT:STAT3 IL23:STAT3 IL21:STAT3 STAT3:STAT3" val="1"/>
  <parameter idActiveInteractions=" IL21_e:STAT3 IL10_e:STAT3" val="1"/>
  <parameter idActiveInteractions=" IL21_e:STAT3 IL10_e:STAT3 STAT3:STAT3" val="1"/>
  <parameter idActiveInteractions=" IL21_e:STAT3 IL10_e:STAT3 IL21:STAT3" val="1"/>
  <parameter idActiveInteractions=" IL21_e:STAT3 IL10_e:STAT3 IL21:STAT3 STAT3:STAT3" val="1"/>
  <parameter idActiveInteractions=" IL21_e:STAT3 IL10_e:STAT3 IL23:STAT3" val="1"/>
  <parameter idActiveInteractions=" IL21_e:STAT3 IL10_e:STAT3 IL23:STAT3 STAT3:STAT3" val="1"/>
  <parameter idActiveInteractions=" IL21_e:STAT3 IL10_e:STAT3 IL23:STAT3 IL21:STAT3" val="1"/>
  <parameter idActiveInteractions=" IL21_e:STAT3 IL10_e:STAT3 IL23:STAT3 IL21:STAT3 STAT3:STAT3" val="1"/>
  <parameter idActiveInteractions=" IL21_e:STAT3 IL10_e:STAT3 RORGT:STAT3" val="1"/>
  <parameter idActiveInteractions=" IL21_e:STAT3 IL10_e:STAT3 RORGT:STAT3 STAT3:STAT3" val="1"/>
  <parameter idActiveInteractions=" IL21_e:STAT3 IL10_e:STAT3 RORGT:STAT3 IL21:STAT3" val="1"/>
  <parameter idActiveInteractions=" IL21_e:STAT3 IL10_e:STAT3 RORGT:STAT3 IL21:STAT3 STAT3:STAT3" val="1"/>
  <parameter idActiveInteractions=" IL21_e:STAT3 IL10_e:STAT3 RORGT:STAT3 IL23:STAT3" val="1"/>
  <parameter idActiveInteractions=" IL21_e:STAT3 IL10_e:STAT3 RORGT:STAT3 IL23:STAT3 STAT3:STAT3" val="1"/>
  <parameter idActiveInteractions=" IL21_e:STAT3 IL10_e:STAT3 RORGT:STAT3 IL23:STAT3 IL21:STAT3" val="1"/>
  <parameter idActiveInteractions=" IL21_e:STAT3 IL10_e:STAT3 RORGT:STAT3 IL23:STAT3 IL21:STAT3 STAT3:STAT3" val="1"/>
  <parameter idActiveInteractions=" IL21_e:STAT3 IL10:STAT3 IL10_e:STAT3" val="1"/>
  <parameter idActiveInteractions=" IL21_e:STAT3 IL10:STAT3 IL10_e:STAT3 STAT3:STAT3" val="1"/>
  <parameter idActiveInteractions=" IL21_e:STAT3 IL10:STAT3 IL10_e:STAT3 IL21:STAT3" val="1"/>
  <parameter idActiveInteractions=" IL21_e:STAT3 IL10:STAT3 IL10_e:STAT3 IL21:STAT3 STAT3:STAT3" val="1"/>
  <parameter idActiveInteractions=" IL21_e:STAT3 IL10:STAT3 IL10_e:STAT3 IL23:STAT3" val="1"/>
  <parameter idActiveInteractions=" IL21_e:STAT3 IL10:STAT3 IL10_e:STAT3 IL23:STAT3 STAT3:STAT3" val="1"/>
  <parameter idActiveInteractions=" IL21_e:STAT3 IL10:STAT3 IL10_e:STAT3 IL23:STAT3 IL21:STAT3" val="1"/>
  <parameter idActiveInteractions=" IL21_e:STAT3 IL10:STAT3 IL10_e:STAT3 IL23:STAT3 IL21:STAT3 STAT3:STAT3" val="1"/>
  <parameter idActiveInteractions=" IL21_e:STAT3 IL10:STAT3 IL10_e:STAT3 RORGT:STAT3" val="1"/>
  <parameter idActiveInteractions=" IL21_e:STAT3 IL10:STAT3 IL10_e:STAT3 RORGT:STAT3 STAT3:STAT3" val="1"/>
  <parameter idActiveInteractions=" IL21_e:STAT3 IL10:STAT3 IL10_e:STAT3 RORGT:STAT3 IL21:STAT3" val="1"/>
  <parameter idActiveInteractions=" IL21_e:STAT3 IL10:STAT3 IL10_e:STAT3 RORGT:STAT3 IL21:STAT3 STAT3:STAT3" val="1"/>
  <parameter idActiveInteractions=" IL21_e:STAT3 IL10:STAT3 IL10_e:STAT3 RORGT:STAT3 IL23:STAT3" val="1"/>
  <parameter idActiveInteractions=" IL21_e:STAT3 IL10:STAT3 IL10_e:STAT3 RORGT:STAT3 IL23:STAT3 STAT3:STAT3" val="1"/>
  <parameter idActiveInteractions=" IL21_e:STAT3 IL10:STAT3 IL10_e:STAT3 RORGT:STAT3 IL23:STAT3 IL21:STAT3" val="1"/>
  <parameter idActiveInteractions=" IL21_e:STAT3 IL10:STAT3 IL10_e:STAT3 RORGT:STAT3 IL23:STAT3 IL21:STAT3 STAT3:STAT3" val="1"/>
  <parameter idActiveInteractions=" IL21_e:STAT3 IL27_e:STAT3 IL10_e:STAT3" val="1"/>
  <parameter idActiveInteractions=" IL21_e:STAT3 IL27_e:STAT3 IL10_e:STAT3 STAT3:STAT3" val="1"/>
  <parameter idActiveInteractions=" IL21_e:STAT3 IL27_e:STAT3 IL10_e:STAT3 IL21:STAT3" val="1"/>
  <parameter idActiveInteractions=" IL21_e:STAT3 IL27_e:STAT3 IL10_e:STAT3 IL21:STAT3 STAT3:STAT3" val="1"/>
  <parameter idActiveInteractions=" IL21_e:STAT3 IL27_e:STAT3 IL10_e:STAT3 IL23:STAT3" val="1"/>
  <parameter idActiveInteractions=" IL21_e:STAT3 IL27_e:STAT3 IL10_e:STAT3 IL23:STAT3 STAT3:STAT3" val="1"/>
  <parameter idActiveInteractions=" IL21_e:STAT3 IL27_e:STAT3 IL10_e:STAT3 IL23:STAT3 IL21:STAT3" val="1"/>
  <parameter idActiveInteractions=" IL21_e:STAT3 IL27_e:STAT3 IL10_e:STAT3 IL23:STAT3 IL21:STAT3 STAT3:STAT3" val="1"/>
  <parameter idActiveInteractions=" IL21_e:STAT3 IL27_e:STAT3 IL10_e:STAT3 RORGT:STAT3" val="1"/>
  <parameter idActiveInteractions=" IL21_e:STAT3 IL27_e:STAT3 IL10_e:STAT3 RORGT:STAT3 STAT3:STAT3" val="1"/>
  <parameter idActiveInteractions=" IL21_e:STAT3 IL27_e:STAT3 IL10_e:STAT3 RORGT:STAT3 IL21:STAT3" val="1"/>
  <parameter idActiveInteractions=" IL21_e:STAT3 IL27_e:STAT3 IL10_e:STAT3 RORGT:STAT3 IL21:STAT3 STAT3:STAT3" val="1"/>
  <parameter idActiveInteractions=" IL21_e:STAT3 IL27_e:STAT3 IL10_e:STAT3 RORGT:STAT3 IL23:STAT3" val="1"/>
  <parameter idActiveInteractions=" IL21_e:STAT3 IL27_e:STAT3 IL10_e:STAT3 RORGT:STAT3 IL23:STAT3 STAT3:STAT3" val="1"/>
  <parameter idActiveInteractions=" IL21_e:STAT3 IL27_e:STAT3 IL10_e:STAT3 RORGT:STAT3 IL23:STAT3 IL21:STAT3" val="1"/>
  <parameter idActiveInteractions=" IL21_e:STAT3 IL27_e:STAT3 IL10_e:STAT3 RORGT:STAT3 IL23:STAT3 IL21:STAT3 STAT3:STAT3" val="1"/>
  <parameter idActiveInteractions=" IL21_e:STAT3 IL27_e:STAT3 IL10:STAT3 IL10_e:STAT3" val="1"/>
  <parameter idActiveInteractions=" IL21_e:STAT3 IL27_e:STAT3 IL10:STAT3 IL10_e:STAT3 STAT3:STAT3" val="1"/>
  <parameter idActiveInteractions=" IL21_e:STAT3 IL27_e:STAT3 IL10:STAT3 IL10_e:STAT3 IL21:STAT3" val="1"/>
  <parameter idActiveInteractions=" IL21_e:STAT3 IL27_e:STAT3 IL10:STAT3 IL10_e:STAT3 IL21:STAT3 STAT3:STAT3" val="1"/>
  <parameter idActiveInteractions=" IL21_e:STAT3 IL27_e:STAT3 IL10:STAT3 IL10_e:STAT3 IL23:STAT3" val="1"/>
  <parameter idActiveInteractions=" IL21_e:STAT3 IL27_e:STAT3 IL10:STAT3 IL10_e:STAT3 IL23:STAT3 STAT3:STAT3" val="1"/>
  <parameter idActiveInteractions=" IL21_e:STAT3 IL27_e:STAT3 IL10:STAT3 IL10_e:STAT3 IL23:STAT3 IL21:STAT3" val="1"/>
  <parameter idActiveInteractions=" IL21_e:STAT3 IL27_e:STAT3 IL10:STAT3 IL10_e:STAT3 IL23:STAT3 IL21:STAT3 STAT3:STAT3" val="1"/>
  <parameter idActiveInteractions=" IL21_e:STAT3 IL27_e:STAT3 IL10:STAT3 IL10_e:STAT3 RORGT:STAT3" val="1"/>
  <parameter idActiveInteractions=" IL21_e:STAT3 IL27_e:STAT3 IL10:STAT3 IL10_e:STAT3 RORGT:STAT3 STAT3:STAT3" val="1"/>
  <parameter idActiveInteractions=" IL21_e:STAT3 IL27_e:STAT3 IL10:STAT3 IL10_e:STAT3 RORGT:STAT3 IL21:STAT3" val="1"/>
  <parameter idActiveInteractions=" IL21_e:STAT3 IL27_e:STAT3 IL10:STAT3 IL10_e:STAT3 RORGT:STAT3 IL21:STAT3 STAT3:STAT3" val="1"/>
  <parameter idActiveInteractions=" IL21_e:STAT3 IL27_e:STAT3 IL10:STAT3 IL10_e:STAT3 RORGT:STAT3 IL23:STAT3" val="1"/>
  <parameter idActiveInteractions=" IL21_e:STAT3 IL27_e:STAT3 IL10:STAT3 IL10_e:STAT3 RORGT:STAT3 IL23:STAT3 STAT3:STAT3" val="1"/>
  <parameter idActiveInteractions=" IL21_e:STAT3 IL27_e:STAT3 IL10:STAT3 IL10_e:STAT3 RORGT:STAT3 IL23:STAT3 IL21:STAT3" val="1"/>
  <parameter idActiveInteractions=" IL21_e:STAT3 IL27_e:STAT3 IL10:STAT3 IL10_e:STAT3 RORGT:STAT3 IL23:STAT3 IL21:STAT3 STAT3:STAT3" val="1"/>
  <parameter idActiveInteractions=" IL23_e:STAT3 IL10_e:STAT3" val="1"/>
  <parameter idActiveInteractions=" IL23_e:STAT3 IL10_e:STAT3 STAT3:STAT3" val="1"/>
  <parameter idActiveInteractions=" IL23_e:STAT3 IL10_e:STAT3 IL21:STAT3" val="1"/>
  <parameter idActiveInteractions=" IL23_e:STAT3 IL10_e:STAT3 IL21:STAT3 STAT3:STAT3" val="1"/>
  <parameter idActiveInteractions=" IL23_e:STAT3 IL10_e:STAT3 IL23:STAT3" val="1"/>
  <parameter idActiveInteractions=" IL23_e:STAT3 IL10_e:STAT3 IL23:STAT3 STAT3:STAT3" val="1"/>
  <parameter idActiveInteractions=" IL23_e:STAT3 IL10_e:STAT3 IL23:STAT3 IL21:STAT3" val="1"/>
  <parameter idActiveInteractions=" IL23_e:STAT3 IL10_e:STAT3 IL23:STAT3 IL21:STAT3 STAT3:STAT3" val="1"/>
  <parameter idActiveInteractions=" IL23_e:STAT3 IL10_e:STAT3 RORGT:STAT3" val="1"/>
  <parameter idActiveInteractions=" IL23_e:STAT3 IL10_e:STAT3 RORGT:STAT3 STAT3:STAT3" val="1"/>
  <parameter idActiveInteractions=" IL23_e:STAT3 IL10_e:STAT3 RORGT:STAT3 IL21:STAT3" val="1"/>
  <parameter idActiveInteractions=" IL23_e:STAT3 IL10_e:STAT3 RORGT:STAT3 IL21:STAT3 STAT3:STAT3" val="1"/>
  <parameter idActiveInteractions=" IL23_e:STAT3 IL10_e:STAT3 RORGT:STAT3 IL23:STAT3" val="1"/>
  <parameter idActiveInteractions=" IL23_e:STAT3 IL10_e:STAT3 RORGT:STAT3 IL23:STAT3 STAT3:STAT3" val="1"/>
  <parameter idActiveInteractions=" IL23_e:STAT3 IL10_e:STAT3 RORGT:STAT3 IL23:STAT3 IL21:STAT3" val="1"/>
  <parameter idActiveInteractions=" IL23_e:STAT3 IL10_e:STAT3 RORGT:STAT3 IL23:STAT3 IL21:STAT3 STAT3:STAT3" val="1"/>
  <parameter idActiveInteractions=" IL23_e:STAT3 IL10:STAT3 IL10_e:STAT3" val="1"/>
  <parameter idActiveInteractions=" IL23_e:STAT3 IL10:STAT3 IL10_e:STAT3 STAT3:STAT3" val="1"/>
  <parameter idActiveInteractions=" IL23_e:STAT3 IL10:STAT3 IL10_e:STAT3 IL21:STAT3" val="1"/>
  <parameter idActiveInteractions=" IL23_e:STAT3 IL10:STAT3 IL10_e:STAT3 IL21:STAT3 STAT3:STAT3" val="1"/>
  <parameter idActiveInteractions=" IL23_e:STAT3 IL10:STAT3 IL10_e:STAT3 IL23:STAT3" val="1"/>
  <parameter idActiveInteractions=" IL23_e:STAT3 IL10:STAT3 IL10_e:STAT3 IL23:STAT3 STAT3:STAT3" val="1"/>
  <parameter idActiveInteractions=" IL23_e:STAT3 IL10:STAT3 IL10_e:STAT3 IL23:STAT3 IL21:STAT3" val="1"/>
  <parameter idActiveInteractions=" IL23_e:STAT3 IL10:STAT3 IL10_e:STAT3 IL23:STAT3 IL21:STAT3 STAT3:STAT3" val="1"/>
  <parameter idActiveInteractions=" IL23_e:STAT3 IL10:STAT3 IL10_e:STAT3 RORGT:STAT3" val="1"/>
  <parameter idActiveInteractions=" IL23_e:STAT3 IL10:STAT3 IL10_e:STAT3 RORGT:STAT3 STAT3:STAT3" val="1"/>
  <parameter idActiveInteractions=" IL23_e:STAT3 IL10:STAT3 IL10_e:STAT3 RORGT:STAT3 IL21:STAT3" val="1"/>
  <parameter idActiveInteractions=" IL23_e:STAT3 IL10:STAT3 IL10_e:STAT3 RORGT:STAT3 IL21:STAT3 STAT3:STAT3" val="1"/>
  <parameter idActiveInteractions=" IL23_e:STAT3 IL10:STAT3 IL10_e:STAT3 RORGT:STAT3 IL23:STAT3" val="1"/>
  <parameter idActiveInteractions=" IL23_e:STAT3 IL10:STAT3 IL10_e:STAT3 RORGT:STAT3 IL23:STAT3 STAT3:STAT3" val="1"/>
  <parameter idActiveInteractions=" IL23_e:STAT3 IL10:STAT3 IL10_e:STAT3 RORGT:STAT3 IL23:STAT3 IL21:STAT3" val="1"/>
  <parameter idActiveInteractions=" IL23_e:STAT3 IL10:STAT3 IL10_e:STAT3 RORGT:STAT3 IL23:STAT3 IL21:STAT3 STAT3:STAT3" val="1"/>
  <parameter idActiveInteractions=" IL23_e:STAT3 IL27_e:STAT3 IL10_e:STAT3" val="1"/>
  <parameter idActiveInteractions=" IL23_e:STAT3 IL27_e:STAT3 IL10_e:STAT3 STAT3:STAT3" val="1"/>
  <parameter idActiveInteractions=" IL23_e:STAT3 IL27_e:STAT3 IL10_e:STAT3 IL21:STAT3" val="1"/>
  <parameter idActiveInteractions=" IL23_e:STAT3 IL27_e:STAT3 IL10_e:STAT3 IL21:STAT3 STAT3:STAT3" val="1"/>
  <parameter idActiveInteractions=" IL23_e:STAT3 IL27_e:STAT3 IL10_e:STAT3 IL23:STAT3" val="1"/>
  <parameter idActiveInteractions=" IL23_e:STAT3 IL27_e:STAT3 IL10_e:STAT3 IL23:STAT3 STAT3:STAT3" val="1"/>
  <parameter idActiveInteractions=" IL23_e:STAT3 IL27_e:STAT3 IL10_e:STAT3 IL23:STAT3 IL21:STAT3" val="1"/>
  <parameter idActiveInteractions=" IL23_e:STAT3 IL27_e:STAT3 IL10_e:STAT3 IL23:STAT3 IL21:STAT3 STAT3:STAT3" val="1"/>
  <parameter idActiveInteractions=" IL23_e:STAT3 IL27_e:STAT3 IL10_e:STAT3 RORGT:STAT3" val="1"/>
  <parameter idActiveInteractions=" IL23_e:STAT3 IL27_e:STAT3 IL10_e:STAT3 RORGT:STAT3 STAT3:STAT3" val="1"/>
  <parameter idActiveInteractions=" IL23_e:STAT3 IL27_e:STAT3 IL10_e:STAT3 RORGT:STAT3 IL21:STAT3" val="1"/>
  <parameter idActiveInteractions=" IL23_e:STAT3 IL27_e:STAT3 IL10_e:STAT3 RORGT:STAT3 IL21:STAT3 STAT3:STAT3" val="1"/>
  <parameter idActiveInteractions=" IL23_e:STAT3 IL27_e:STAT3 IL10_e:STAT3 RORGT:STAT3 IL23:STAT3" val="1"/>
  <parameter idActiveInteractions=" IL23_e:STAT3 IL27_e:STAT3 IL10_e:STAT3 RORGT:STAT3 IL23:STAT3 STAT3:STAT3" val="1"/>
  <parameter idActiveInteractions=" IL23_e:STAT3 IL27_e:STAT3 IL10_e:STAT3 RORGT:STAT3 IL23:STAT3 IL21:STAT3" val="1"/>
  <parameter idActiveInteractions=" IL23_e:STAT3 IL27_e:STAT3 IL10_e:STAT3 RORGT:STAT3 IL23:STAT3 IL21:STAT3 STAT3:STAT3" val="1"/>
  <parameter idActiveInteractions=" IL23_e:STAT3 IL27_e:STAT3 IL10:STAT3 IL10_e:STAT3" val="1"/>
  <parameter idActiveInteractions=" IL23_e:STAT3 IL27_e:STAT3 IL10:STAT3 IL10_e:STAT3 STAT3:STAT3" val="1"/>
  <parameter idActiveInteractions=" IL23_e:STAT3 IL27_e:STAT3 IL10:STAT3 IL10_e:STAT3 IL21:STAT3" val="1"/>
  <parameter idActiveInteractions=" IL23_e:STAT3 IL27_e:STAT3 IL10:STAT3 IL10_e:STAT3 IL21:STAT3 STAT3:STAT3" val="1"/>
  <parameter idActiveInteractions=" IL23_e:STAT3 IL27_e:STAT3 IL10:STAT3 IL10_e:STAT3 IL23:STAT3" val="1"/>
  <parameter idActiveInteractions=" IL23_e:STAT3 IL27_e:STAT3 IL10:STAT3 IL10_e:STAT3 IL23:STAT3 STAT3:STAT3" val="1"/>
  <parameter idActiveInteractions=" IL23_e:STAT3 IL27_e:STAT3 IL10:STAT3 IL10_e:STAT3 IL23:STAT3 IL21:STAT3" val="1"/>
  <parameter idActiveInteractions=" IL23_e:STAT3 IL27_e:STAT3 IL10:STAT3 IL10_e:STAT3 IL23:STAT3 IL21:STAT3 STAT3:STAT3" val="1"/>
  <parameter idActiveInteractions=" IL23_e:STAT3 IL27_e:STAT3 IL10:STAT3 IL10_e:STAT3 RORGT:STAT3" val="1"/>
  <parameter idActiveInteractions=" IL23_e:STAT3 IL27_e:STAT3 IL10:STAT3 IL10_e:STAT3 RORGT:STAT3 STAT3:STAT3" val="1"/>
  <parameter idActiveInteractions=" IL23_e:STAT3 IL27_e:STAT3 IL10:STAT3 IL10_e:STAT3 RORGT:STAT3 IL21:STAT3" val="1"/>
  <parameter idActiveInteractions=" IL23_e:STAT3 IL27_e:STAT3 IL10:STAT3 IL10_e:STAT3 RORGT:STAT3 IL21:STAT3 STAT3:STAT3" val="1"/>
  <parameter idActiveInteractions=" IL23_e:STAT3 IL27_e:STAT3 IL10:STAT3 IL10_e:STAT3 RORGT:STAT3 IL23:STAT3" val="1"/>
  <parameter idActiveInteractions=" IL23_e:STAT3 IL27_e:STAT3 IL10:STAT3 IL10_e:STAT3 RORGT:STAT3 IL23:STAT3 STAT3:STAT3" val="1"/>
  <parameter idActiveInteractions=" IL23_e:STAT3 IL27_e:STAT3 IL10:STAT3 IL10_e:STAT3 RORGT:STAT3 IL23:STAT3 IL21:STAT3" val="1"/>
  <parameter idActiveInteractions=" IL23_e:STAT3 IL27_e:STAT3 IL10:STAT3 IL10_e:STAT3 RORGT:STAT3 IL23:STAT3 IL21:STAT3 STAT3:STAT3" val="1"/>
  <parameter idActiveInteractions=" IL23_e:STAT3 IL21_e:STAT3 IL10_e:STAT3" val="1"/>
  <parameter idActiveInteractions=" IL23_e:STAT3 IL21_e:STAT3 IL10_e:STAT3 STAT3:STAT3" val="1"/>
  <parameter idActiveInteractions=" IL23_e:STAT3 IL21_e:STAT3 IL10_e:STAT3 IL21:STAT3" val="1"/>
  <parameter idActiveInteractions=" IL23_e:STAT3 IL21_e:STAT3 IL10_e:STAT3 IL21:STAT3 STAT3:STAT3" val="1"/>
  <parameter idActiveInteractions=" IL23_e:STAT3 IL21_e:STAT3 IL10_e:STAT3 IL23:STAT3" val="1"/>
  <parameter idActiveInteractions=" IL23_e:STAT3 IL21_e:STAT3 IL10_e:STAT3 IL23:STAT3 STAT3:STAT3" val="1"/>
  <parameter idActiveInteractions=" IL23_e:STAT3 IL21_e:STAT3 IL10_e:STAT3 IL23:STAT3 IL21:STAT3" val="1"/>
  <parameter idActiveInteractions=" IL23_e:STAT3 IL21_e:STAT3 IL10_e:STAT3 IL23:STAT3 IL21:STAT3 STAT3:STAT3" val="1"/>
  <parameter idActiveInteractions=" IL23_e:STAT3 IL21_e:STAT3 IL10_e:STAT3 RORGT:STAT3" val="1"/>
  <parameter idActiveInteractions=" IL23_e:STAT3 IL21_e:STAT3 IL10_e:STAT3 RORGT:STAT3 STAT3:STAT3" val="1"/>
  <parameter idActiveInteractions=" IL23_e:STAT3 IL21_e:STAT3 IL10_e:STAT3 RORGT:STAT3 IL21:STAT3" val="1"/>
  <parameter idActiveInteractions=" IL23_e:STAT3 IL21_e:STAT3 IL10_e:STAT3 RORGT:STAT3 IL21:STAT3 STAT3:STAT3" val="1"/>
  <parameter idActiveInteractions=" IL23_e:STAT3 IL21_e:STAT3 IL10_e:STAT3 RORGT:STAT3 IL23:STAT3" val="1"/>
  <parameter idActiveInteractions=" IL23_e:STAT3 IL21_e:STAT3 IL10_e:STAT3 RORGT:STAT3 IL23:STAT3 STAT3:STAT3" val="1"/>
  <parameter idActiveInteractions=" IL23_e:STAT3 IL21_e:STAT3 IL10_e:STAT3 RORGT:STAT3 IL23:STAT3 IL21:STAT3" val="1"/>
  <parameter idActiveInteractions=" IL23_e:STAT3 IL21_e:STAT3 IL10_e:STAT3 RORGT:STAT3 IL23:STAT3 IL21:STAT3 STAT3:STAT3" val="1"/>
  <parameter idActiveInteractions=" IL23_e:STAT3 IL21_e:STAT3 IL10:STAT3 IL10_e:STAT3" val="1"/>
  <parameter idActiveInteractions=" IL23_e:STAT3 IL21_e:STAT3 IL10:STAT3 IL10_e:STAT3 STAT3:STAT3" val="1"/>
  <parameter idActiveInteractions=" IL23_e:STAT3 IL21_e:STAT3 IL10:STAT3 IL10_e:STAT3 IL21:STAT3" val="1"/>
  <parameter idActiveInteractions=" IL23_e:STAT3 IL21_e:STAT3 IL10:STAT3 IL10_e:STAT3 IL21:STAT3 STAT3:STAT3" val="1"/>
  <parameter idActiveInteractions=" IL23_e:STAT3 IL21_e:STAT3 IL10:STAT3 IL10_e:STAT3 IL23:STAT3" val="1"/>
  <parameter idActiveInteractions=" IL23_e:STAT3 IL21_e:STAT3 IL10:STAT3 IL10_e:STAT3 IL23:STAT3 STAT3:STAT3" val="1"/>
  <parameter idActiveInteractions=" IL23_e:STAT3 IL21_e:STAT3 IL10:STAT3 IL10_e:STAT3 IL23:STAT3 IL21:STAT3" val="1"/>
  <parameter idActiveInteractions=" IL23_e:STAT3 IL21_e:STAT3 IL10:STAT3 IL10_e:STAT3 IL23:STAT3 IL21:STAT3 STAT3:STAT3" val="1"/>
  <parameter idActiveInteractions=" IL23_e:STAT3 IL21_e:STAT3 IL10:STAT3 IL10_e:STAT3 RORGT:STAT3" val="1"/>
  <parameter idActiveInteractions=" IL23_e:STAT3 IL21_e:STAT3 IL10:STAT3 IL10_e:STAT3 RORGT:STAT3 STAT3:STAT3" val="1"/>
  <parameter idActiveInteractions=" IL23_e:STAT3 IL21_e:STAT3 IL10:STAT3 IL10_e:STAT3 RORGT:STAT3 IL21:STAT3" val="1"/>
  <parameter idActiveInteractions=" IL23_e:STAT3 IL21_e:STAT3 IL10:STAT3 IL10_e:STAT3 RORGT:STAT3 IL21:STAT3 STAT3:STAT3" val="1"/>
  <parameter idActiveInteractions=" IL23_e:STAT3 IL21_e:STAT3 IL10:STAT3 IL10_e:STAT3 RORGT:STAT3 IL23:STAT3" val="1"/>
  <parameter idActiveInteractions=" IL23_e:STAT3 IL21_e:STAT3 IL10:STAT3 IL10_e:STAT3 RORGT:STAT3 IL23:STAT3 STAT3:STAT3" val="1"/>
  <parameter idActiveInteractions=" IL23_e:STAT3 IL21_e:STAT3 IL10:STAT3 IL10_e:STAT3 RORGT:STAT3 IL23:STAT3 IL21:STAT3" val="1"/>
  <parameter idActiveInteractions=" IL23_e:STAT3 IL21_e:STAT3 IL10:STAT3 IL10_e:STAT3 RORGT:STAT3 IL23:STAT3 IL21:STAT3 STAT3:STAT3" val="1"/>
  <parameter idActiveInteractions=" IL23_e:STAT3 IL21_e:STAT3 IL27_e:STAT3 IL10_e:STAT3" val="1"/>
  <parameter idActiveInteractions=" IL23_e:STAT3 IL21_e:STAT3 IL27_e:STAT3 IL10_e:STAT3 STAT3:STAT3" val="1"/>
  <parameter idActiveInteractions=" IL23_e:STAT3 IL21_e:STAT3 IL27_e:STAT3 IL10_e:STAT3 IL21:STAT3" val="1"/>
  <parameter idActiveInteractions=" IL23_e:STAT3 IL21_e:STAT3 IL27_e:STAT3 IL10_e:STAT3 IL21:STAT3 STAT3:STAT3" val="1"/>
  <parameter idActiveInteractions=" IL23_e:STAT3 IL21_e:STAT3 IL27_e:STAT3 IL10_e:STAT3 IL23:STAT3" val="1"/>
  <parameter idActiveInteractions=" IL23_e:STAT3 IL21_e:STAT3 IL27_e:STAT3 IL10_e:STAT3 IL23:STAT3 STAT3:STAT3" val="1"/>
  <parameter idActiveInteractions=" IL23_e:STAT3 IL21_e:STAT3 IL27_e:STAT3 IL10_e:STAT3 IL23:STAT3 IL21:STAT3" val="1"/>
  <parameter idActiveInteractions=" IL23_e:STAT3 IL21_e:STAT3 IL27_e:STAT3 IL10_e:STAT3 IL23:STAT3 IL21:STAT3 STAT3:STAT3" val="1"/>
  <parameter idActiveInteractions=" IL23_e:STAT3 IL21_e:STAT3 IL27_e:STAT3 IL10_e:STAT3 RORGT:STAT3" val="1"/>
  <parameter idActiveInteractions=" IL23_e:STAT3 IL21_e:STAT3 IL27_e:STAT3 IL10_e:STAT3 RORGT:STAT3 STAT3:STAT3" val="1"/>
  <parameter idActiveInteractions=" IL23_e:STAT3 IL21_e:STAT3 IL27_e:STAT3 IL10_e:STAT3 RORGT:STAT3 IL21:STAT3" val="1"/>
  <parameter idActiveInteractions=" IL23_e:STAT3 IL21_e:STAT3 IL27_e:STAT3 IL10_e:STAT3 RORGT:STAT3 IL21:STAT3 STAT3:STAT3" val="1"/>
  <parameter idActiveInteractions=" IL23_e:STAT3 IL21_e:STAT3 IL27_e:STAT3 IL10_e:STAT3 RORGT:STAT3 IL23:STAT3" val="1"/>
  <parameter idActiveInteractions=" IL23_e:STAT3 IL21_e:STAT3 IL27_e:STAT3 IL10_e:STAT3 RORGT:STAT3 IL23:STAT3 STAT3:STAT3" val="1"/>
  <parameter idActiveInteractions=" IL23_e:STAT3 IL21_e:STAT3 IL27_e:STAT3 IL10_e:STAT3 RORGT:STAT3 IL23:STAT3 IL21:STAT3" val="1"/>
  <parameter idActiveInteractions=" IL23_e:STAT3 IL21_e:STAT3 IL27_e:STAT3 IL10_e:STAT3 RORGT:STAT3 IL23:STAT3 IL21:STAT3 STAT3:STAT3" val="1"/>
  <parameter idActiveInteractions=" IL23_e:STAT3 IL21_e:STAT3 IL27_e:STAT3 IL10:STAT3 IL10_e:STAT3" val="1"/>
  <parameter idActiveInteractions=" IL23_e:STAT3 IL21_e:STAT3 IL27_e:STAT3 IL10:STAT3 IL10_e:STAT3 STAT3:STAT3" val="1"/>
  <parameter idActiveInteractions=" IL23_e:STAT3 IL21_e:STAT3 IL27_e:STAT3 IL10:STAT3 IL10_e:STAT3 IL21:STAT3" val="1"/>
  <parameter idActiveInteractions=" IL23_e:STAT3 IL21_e:STAT3 IL27_e:STAT3 IL10:STAT3 IL10_e:STAT3 IL21:STAT3 STAT3:STAT3" val="1"/>
  <parameter idActiveInteractions=" IL23_e:STAT3 IL21_e:STAT3 IL27_e:STAT3 IL10:STAT3 IL10_e:STAT3 IL23:STAT3" val="1"/>
  <parameter idActiveInteractions=" IL23_e:STAT3 IL21_e:STAT3 IL27_e:STAT3 IL10:STAT3 IL10_e:STAT3 IL23:STAT3 STAT3:STAT3" val="1"/>
  <parameter idActiveInteractions=" IL23_e:STAT3 IL21_e:STAT3 IL27_e:STAT3 IL10:STAT3 IL10_e:STAT3 IL23:STAT3 IL21:STAT3" val="1"/>
  <parameter idActiveInteractions=" IL23_e:STAT3 IL21_e:STAT3 IL27_e:STAT3 IL10:STAT3 IL10_e:STAT3 IL23:STAT3 IL21:STAT3 STAT3:STAT3" val="1"/>
  <parameter idActiveInteractions=" IL23_e:STAT3 IL21_e:STAT3 IL27_e:STAT3 IL10:STAT3 IL10_e:STAT3 RORGT:STAT3" val="1"/>
  <parameter idActiveInteractions=" IL23_e:STAT3 IL21_e:STAT3 IL27_e:STAT3 IL10:STAT3 IL10_e:STAT3 RORGT:STAT3 STAT3:STAT3" val="1"/>
  <parameter idActiveInteractions=" IL23_e:STAT3 IL21_e:STAT3 IL27_e:STAT3 IL10:STAT3 IL10_e:STAT3 RORGT:STAT3 IL21:STAT3" val="1"/>
  <parameter idActiveInteractions=" IL23_e:STAT3 IL21_e:STAT3 IL27_e:STAT3 IL10:STAT3 IL10_e:STAT3 RORGT:STAT3 IL21:STAT3 STAT3:STAT3" val="1"/>
  <parameter idActiveInteractions=" IL23_e:STAT3 IL21_e:STAT3 IL27_e:STAT3 IL10:STAT3 IL10_e:STAT3 RORGT:STAT3 IL23:STAT3" val="1"/>
  <parameter idActiveInteractions=" IL23_e:STAT3 IL21_e:STAT3 IL27_e:STAT3 IL10:STAT3 IL10_e:STAT3 RORGT:STAT3 IL23:STAT3 STAT3:STAT3" val="1"/>
  <parameter idActiveInteractions=" IL23_e:STAT3 IL21_e:STAT3 IL27_e:STAT3 IL10:STAT3 IL10_e:STAT3 RORGT:STAT3 IL23:STAT3 IL21:STAT3" val="1"/>
  <parameter idActiveInteractions=" IL23_e:STAT3 IL21_e:STAT3 IL27_e:STAT3 IL10:STAT3 IL10_e:STAT3 RORGT:STAT3 IL23:STAT3 IL21:STAT3 STAT3:STAT3" val="1"/>
  <parameter idActiveInteractions=" IL6_e:STAT3" val="1"/>
  <parameter idActiveInteractions=" IL6_e:STAT3 STAT3:STAT3" val="1"/>
  <parameter idActiveInteractions=" IL6_e:STAT3 IL21:STAT3" val="1"/>
  <parameter idActiveInteractions=" IL6_e:STAT3 IL21:STAT3 STAT3:STAT3" val="1"/>
  <parameter idActiveInteractions=" IL6_e:STAT3 IL23:STAT3" val="1"/>
  <parameter idActiveInteractions=" IL6_e:STAT3 IL23:STAT3 STAT3:STAT3" val="1"/>
  <parameter idActiveInteractions=" IL6_e:STAT3 IL23:STAT3 IL21:STAT3" val="1"/>
  <parameter idActiveInteractions=" IL6_e:STAT3 IL23:STAT3 IL21:STAT3 STAT3:STAT3" val="1"/>
  <parameter idActiveInteractions=" RORGT:STAT3 IL6_e:STAT3" val="1"/>
  <parameter idActiveInteractions=" RORGT:STAT3 IL6_e:STAT3 STAT3:STAT3" val="1"/>
  <parameter idActiveInteractions=" RORGT:STAT3 IL6_e:STAT3 IL21:STAT3" val="1"/>
  <parameter idActiveInteractions=" RORGT:STAT3 IL6_e:STAT3 IL21:STAT3 STAT3:STAT3" val="1"/>
  <parameter idActiveInteractions=" RORGT:STAT3 IL6_e:STAT3 IL23:STAT3" val="1"/>
  <parameter idActiveInteractions=" RORGT:STAT3 IL6_e:STAT3 IL23:STAT3 STAT3:STAT3" val="1"/>
  <parameter idActiveInteractions=" RORGT:STAT3 IL6_e:STAT3 IL23:STAT3 IL21:STAT3" val="1"/>
  <parameter idActiveInteractions=" RORGT:STAT3 IL6_e:STAT3 IL23:STAT3 IL21:STAT3 STAT3:STAT3" val="1"/>
  <parameter idActiveInteractions=" IL10_e:STAT3 IL6_e:STAT3" val="1"/>
  <parameter idActiveInteractions=" IL10_e:STAT3 IL6_e:STAT3 STAT3:STAT3" val="1"/>
  <parameter idActiveInteractions=" IL10_e:STAT3 IL6_e:STAT3 IL21:STAT3" val="1"/>
  <parameter idActiveInteractions=" IL10_e:STAT3 IL6_e:STAT3 IL21:STAT3 STAT3:STAT3" val="1"/>
  <parameter idActiveInteractions=" IL10_e:STAT3 IL6_e:STAT3 IL23:STAT3" val="1"/>
  <parameter idActiveInteractions=" IL10_e:STAT3 IL6_e:STAT3 IL23:STAT3 STAT3:STAT3" val="1"/>
  <parameter idActiveInteractions=" IL10_e:STAT3 IL6_e:STAT3 IL23:STAT3 IL21:STAT3" val="1"/>
  <parameter idActiveInteractions=" IL10_e:STAT3 IL6_e:STAT3 IL23:STAT3 IL21:STAT3 STAT3:STAT3" val="1"/>
  <parameter idActiveInteractions=" IL10_e:STAT3 RORGT:STAT3 IL6_e:STAT3" val="1"/>
  <parameter idActiveInteractions=" IL10_e:STAT3 RORGT:STAT3 IL6_e:STAT3 STAT3:STAT3" val="1"/>
  <parameter idActiveInteractions=" IL10_e:STAT3 RORGT:STAT3 IL6_e:STAT3 IL21:STAT3" val="1"/>
  <parameter idActiveInteractions=" IL10_e:STAT3 RORGT:STAT3 IL6_e:STAT3 IL21:STAT3 STAT3:STAT3" val="1"/>
  <parameter idActiveInteractions=" IL10_e:STAT3 RORGT:STAT3 IL6_e:STAT3 IL23:STAT3" val="1"/>
  <parameter idActiveInteractions=" IL10_e:STAT3 RORGT:STAT3 IL6_e:STAT3 IL23:STAT3 STAT3:STAT3" val="1"/>
  <parameter idActiveInteractions=" IL10_e:STAT3 RORGT:STAT3 IL6_e:STAT3 IL23:STAT3 IL21:STAT3" val="1"/>
  <parameter idActiveInteractions=" IL10_e:STAT3 RORGT:STAT3 IL6_e:STAT3 IL23:STAT3 IL21:STAT3 STAT3:STAT3" val="1"/>
  <parameter idActiveInteractions=" IL10:STAT3 IL6_e:STAT3" val="1"/>
  <parameter idActiveInteractions=" IL10:STAT3 IL6_e:STAT3 STAT3:STAT3" val="1"/>
  <parameter idActiveInteractions=" IL10:STAT3 IL6_e:STAT3 IL21:STAT3" val="1"/>
  <parameter idActiveInteractions=" IL10:STAT3 IL6_e:STAT3 IL21:STAT3 STAT3:STAT3" val="1"/>
  <parameter idActiveInteractions=" IL10:STAT3 IL6_e:STAT3 IL23:STAT3" val="1"/>
  <parameter idActiveInteractions=" IL10:STAT3 IL6_e:STAT3 IL23:STAT3 STAT3:STAT3" val="1"/>
  <parameter idActiveInteractions=" IL10:STAT3 IL6_e:STAT3 IL23:STAT3 IL21:STAT3" val="1"/>
  <parameter idActiveInteractions=" IL10:STAT3 IL6_e:STAT3 IL23:STAT3 IL21:STAT3 STAT3:STAT3" val="1"/>
  <parameter idActiveInteractions=" IL10:STAT3 RORGT:STAT3 IL6_e:STAT3" val="1"/>
  <parameter idActiveInteractions=" IL10:STAT3 RORGT:STAT3 IL6_e:STAT3 STAT3:STAT3" val="1"/>
  <parameter idActiveInteractions=" IL10:STAT3 RORGT:STAT3 IL6_e:STAT3 IL21:STAT3" val="1"/>
  <parameter idActiveInteractions=" IL10:STAT3 RORGT:STAT3 IL6_e:STAT3 IL21:STAT3 STAT3:STAT3" val="1"/>
  <parameter idActiveInteractions=" IL10:STAT3 RORGT:STAT3 IL6_e:STAT3 IL23:STAT3" val="1"/>
  <parameter idActiveInteractions=" IL10:STAT3 RORGT:STAT3 IL6_e:STAT3 IL23:STAT3 STAT3:STAT3" val="1"/>
  <parameter idActiveInteractions=" IL10:STAT3 RORGT:STAT3 IL6_e:STAT3 IL23:STAT3 IL21:STAT3" val="1"/>
  <parameter idActiveInteractions=" IL10:STAT3 RORGT:STAT3 IL6_e:STAT3 IL23:STAT3 IL21:STAT3 STAT3:STAT3" val="1"/>
  <parameter idActiveInteractions=" IL10:STAT3 IL10_e:STAT3 IL6_e:STAT3" val="1"/>
  <parameter idActiveInteractions=" IL10:STAT3 IL10_e:STAT3 IL6_e:STAT3 STAT3:STAT3" val="1"/>
  <parameter idActiveInteractions=" IL10:STAT3 IL10_e:STAT3 IL6_e:STAT3 IL21:STAT3" val="1"/>
  <parameter idActiveInteractions=" IL10:STAT3 IL10_e:STAT3 IL6_e:STAT3 IL21:STAT3 STAT3:STAT3" val="1"/>
  <parameter idActiveInteractions=" IL10:STAT3 IL10_e:STAT3 IL6_e:STAT3 IL23:STAT3" val="1"/>
  <parameter idActiveInteractions=" IL10:STAT3 IL10_e:STAT3 IL6_e:STAT3 IL23:STAT3 STAT3:STAT3" val="1"/>
  <parameter idActiveInteractions=" IL10:STAT3 IL10_e:STAT3 IL6_e:STAT3 IL23:STAT3 IL21:STAT3" val="1"/>
  <parameter idActiveInteractions=" IL10:STAT3 IL10_e:STAT3 IL6_e:STAT3 IL23:STAT3 IL21:STAT3 STAT3:STAT3" val="1"/>
  <parameter idActiveInteractions=" IL10:STAT3 IL10_e:STAT3 RORGT:STAT3 IL6_e:STAT3" val="1"/>
  <parameter idActiveInteractions=" IL10:STAT3 IL10_e:STAT3 RORGT:STAT3 IL6_e:STAT3 STAT3:STAT3" val="1"/>
  <parameter idActiveInteractions=" IL10:STAT3 IL10_e:STAT3 RORGT:STAT3 IL6_e:STAT3 IL21:STAT3" val="1"/>
  <parameter idActiveInteractions=" IL10:STAT3 IL10_e:STAT3 RORGT:STAT3 IL6_e:STAT3 IL21:STAT3 STAT3:STAT3" val="1"/>
  <parameter idActiveInteractions=" IL10:STAT3 IL10_e:STAT3 RORGT:STAT3 IL6_e:STAT3 IL23:STAT3" val="1"/>
  <parameter idActiveInteractions=" IL10:STAT3 IL10_e:STAT3 RORGT:STAT3 IL6_e:STAT3 IL23:STAT3 STAT3:STAT3" val="1"/>
  <parameter idActiveInteractions=" IL10:STAT3 IL10_e:STAT3 RORGT:STAT3 IL6_e:STAT3 IL23:STAT3 IL21:STAT3" val="1"/>
  <parameter idActiveInteractions=" IL10:STAT3 IL10_e:STAT3 RORGT:STAT3 IL6_e:STAT3 IL23:STAT3 IL21:STAT3 STAT3:STAT3" val="1"/>
  <parameter idActiveInteractions=" IL27_e:STAT3 IL6_e:STAT3" val="1"/>
  <parameter idActiveInteractions=" IL27_e:STAT3 IL6_e:STAT3 STAT3:STAT3" val="1"/>
  <parameter idActiveInteractions=" IL27_e:STAT3 IL6_e:STAT3 IL21:STAT3" val="1"/>
  <parameter idActiveInteractions=" IL27_e:STAT3 IL6_e:STAT3 IL21:STAT3 STAT3:STAT3" val="1"/>
  <parameter idActiveInteractions=" IL27_e:STAT3 IL6_e:STAT3 IL23:STAT3" val="1"/>
  <parameter idActiveInteractions=" IL27_e:STAT3 IL6_e:STAT3 IL23:STAT3 STAT3:STAT3" val="1"/>
  <parameter idActiveInteractions=" IL27_e:STAT3 IL6_e:STAT3 IL23:STAT3 IL21:STAT3" val="1"/>
  <parameter idActiveInteractions=" IL27_e:STAT3 IL6_e:STAT3 IL23:STAT3 IL21:STAT3 STAT3:STAT3" val="1"/>
  <parameter idActiveInteractions=" IL27_e:STAT3 RORGT:STAT3 IL6_e:STAT3" val="1"/>
  <parameter idActiveInteractions=" IL27_e:STAT3 RORGT:STAT3 IL6_e:STAT3 STAT3:STAT3" val="1"/>
  <parameter idActiveInteractions=" IL27_e:STAT3 RORGT:STAT3 IL6_e:STAT3 IL21:STAT3" val="1"/>
  <parameter idActiveInteractions=" IL27_e:STAT3 RORGT:STAT3 IL6_e:STAT3 IL21:STAT3 STAT3:STAT3" val="1"/>
  <parameter idActiveInteractions=" IL27_e:STAT3 RORGT:STAT3 IL6_e:STAT3 IL23:STAT3" val="1"/>
  <parameter idActiveInteractions=" IL27_e:STAT3 RORGT:STAT3 IL6_e:STAT3 IL23:STAT3 STAT3:STAT3" val="1"/>
  <parameter idActiveInteractions=" IL27_e:STAT3 RORGT:STAT3 IL6_e:STAT3 IL23:STAT3 IL21:STAT3" val="1"/>
  <parameter idActiveInteractions=" IL27_e:STAT3 RORGT:STAT3 IL6_e:STAT3 IL23:STAT3 IL21:STAT3 STAT3:STAT3" val="1"/>
  <parameter idActiveInteractions=" IL27_e:STAT3 IL10_e:STAT3 IL6_e:STAT3" val="1"/>
  <parameter idActiveInteractions=" IL27_e:STAT3 IL10_e:STAT3 IL6_e:STAT3 STAT3:STAT3" val="1"/>
  <parameter idActiveInteractions=" IL27_e:STAT3 IL10_e:STAT3 IL6_e:STAT3 IL21:STAT3" val="1"/>
  <parameter idActiveInteractions=" IL27_e:STAT3 IL10_e:STAT3 IL6_e:STAT3 IL21:STAT3 STAT3:STAT3" val="1"/>
  <parameter idActiveInteractions=" IL27_e:STAT3 IL10_e:STAT3 IL6_e:STAT3 IL23:STAT3" val="1"/>
  <parameter idActiveInteractions=" IL27_e:STAT3 IL10_e:STAT3 IL6_e:STAT3 IL23:STAT3 STAT3:STAT3" val="1"/>
  <parameter idActiveInteractions=" IL27_e:STAT3 IL10_e:STAT3 IL6_e:STAT3 IL23:STAT3 IL21:STAT3" val="1"/>
  <parameter idActiveInteractions=" IL27_e:STAT3 IL10_e:STAT3 IL6_e:STAT3 IL23:STAT3 IL21:STAT3 STAT3:STAT3" val="1"/>
  <parameter idActiveInteractions=" IL27_e:STAT3 IL10_e:STAT3 RORGT:STAT3 IL6_e:STAT3" val="1"/>
  <parameter idActiveInteractions=" IL27_e:STAT3 IL10_e:STAT3 RORGT:STAT3 IL6_e:STAT3 STAT3:STAT3" val="1"/>
  <parameter idActiveInteractions=" IL27_e:STAT3 IL10_e:STAT3 RORGT:STAT3 IL6_e:STAT3 IL21:STAT3" val="1"/>
  <parameter idActiveInteractions=" IL27_e:STAT3 IL10_e:STAT3 RORGT:STAT3 IL6_e:STAT3 IL21:STAT3 STAT3:STAT3" val="1"/>
  <parameter idActiveInteractions=" IL27_e:STAT3 IL10_e:STAT3 RORGT:STAT3 IL6_e:STAT3 IL23:STAT3" val="1"/>
  <parameter idActiveInteractions=" IL27_e:STAT3 IL10_e:STAT3 RORGT:STAT3 IL6_e:STAT3 IL23:STAT3 STAT3:STAT3" val="1"/>
  <parameter idActiveInteractions=" IL27_e:STAT3 IL10_e:STAT3 RORGT:STAT3 IL6_e:STAT3 IL23:STAT3 IL21:STAT3" val="1"/>
  <parameter idActiveInteractions=" IL27_e:STAT3 IL10_e:STAT3 RORGT:STAT3 IL6_e:STAT3 IL23:STAT3 IL21:STAT3 STAT3:STAT3" val="1"/>
  <parameter idActiveInteractions=" IL27_e:STAT3 IL10:STAT3 IL6_e:STAT3" val="1"/>
  <parameter idActiveInteractions=" IL27_e:STAT3 IL10:STAT3 IL6_e:STAT3 STAT3:STAT3" val="1"/>
  <parameter idActiveInteractions=" IL27_e:STAT3 IL10:STAT3 IL6_e:STAT3 IL21:STAT3" val="1"/>
  <parameter idActiveInteractions=" IL27_e:STAT3 IL10:STAT3 IL6_e:STAT3 IL21:STAT3 STAT3:STAT3" val="1"/>
  <parameter idActiveInteractions=" IL27_e:STAT3 IL10:STAT3 IL6_e:STAT3 IL23:STAT3" val="1"/>
  <parameter idActiveInteractions=" IL27_e:STAT3 IL10:STAT3 IL6_e:STAT3 IL23:STAT3 STAT3:STAT3" val="1"/>
  <parameter idActiveInteractions=" IL27_e:STAT3 IL10:STAT3 IL6_e:STAT3 IL23:STAT3 IL21:STAT3" val="1"/>
  <parameter idActiveInteractions=" IL27_e:STAT3 IL10:STAT3 IL6_e:STAT3 IL23:STAT3 IL21:STAT3 STAT3:STAT3" val="1"/>
  <parameter idActiveInteractions=" IL27_e:STAT3 IL10:STAT3 RORGT:STAT3 IL6_e:STAT3" val="1"/>
  <parameter idActiveInteractions=" IL27_e:STAT3 IL10:STAT3 RORGT:STAT3 IL6_e:STAT3 STAT3:STAT3" val="1"/>
  <parameter idActiveInteractions=" IL27_e:STAT3 IL10:STAT3 RORGT:STAT3 IL6_e:STAT3 IL21:STAT3" val="1"/>
  <parameter idActiveInteractions=" IL27_e:STAT3 IL10:STAT3 RORGT:STAT3 IL6_e:STAT3 IL21:STAT3 STAT3:STAT3" val="1"/>
  <parameter idActiveInteractions=" IL27_e:STAT3 IL10:STAT3 RORGT:STAT3 IL6_e:STAT3 IL23:STAT3" val="1"/>
  <parameter idActiveInteractions=" IL27_e:STAT3 IL10:STAT3 RORGT:STAT3 IL6_e:STAT3 IL23:STAT3 STAT3:STAT3" val="1"/>
  <parameter idActiveInteractions=" IL27_e:STAT3 IL10:STAT3 RORGT:STAT3 IL6_e:STAT3 IL23:STAT3 IL21:STAT3" val="1"/>
  <parameter idActiveInteractions=" IL27_e:STAT3 IL10:STAT3 RORGT:STAT3 IL6_e:STAT3 IL23:STAT3 IL21:STAT3 STAT3:STAT3" val="1"/>
  <parameter idActiveInteractions=" IL27_e:STAT3 IL10:STAT3 IL10_e:STAT3 IL6_e:STAT3" val="1"/>
  <parameter idActiveInteractions=" IL27_e:STAT3 IL10:STAT3 IL10_e:STAT3 IL6_e:STAT3 STAT3:STAT3" val="1"/>
  <parameter idActiveInteractions=" IL27_e:STAT3 IL10:STAT3 IL10_e:STAT3 IL6_e:STAT3 IL21:STAT3" val="1"/>
  <parameter idActiveInteractions=" IL27_e:STAT3 IL10:STAT3 IL10_e:STAT3 IL6_e:STAT3 IL21:STAT3 STAT3:STAT3" val="1"/>
  <parameter idActiveInteractions=" IL27_e:STAT3 IL10:STAT3 IL10_e:STAT3 IL6_e:STAT3 IL23:STAT3" val="1"/>
  <parameter idActiveInteractions=" IL27_e:STAT3 IL10:STAT3 IL10_e:STAT3 IL6_e:STAT3 IL23:STAT3 STAT3:STAT3" val="1"/>
  <parameter idActiveInteractions=" IL27_e:STAT3 IL10:STAT3 IL10_e:STAT3 IL6_e:STAT3 IL23:STAT3 IL21:STAT3" val="1"/>
  <parameter idActiveInteractions=" IL27_e:STAT3 IL10:STAT3 IL10_e:STAT3 IL6_e:STAT3 IL23:STAT3 IL21:STAT3 STAT3:STAT3" val="1"/>
  <parameter idActiveInteractions=" IL27_e:STAT3 IL10:STAT3 IL10_e:STAT3 RORGT:STAT3 IL6_e:STAT3" val="1"/>
  <parameter idActiveInteractions=" IL27_e:STAT3 IL10:STAT3 IL10_e:STAT3 RORGT:STAT3 IL6_e:STAT3 STAT3:STAT3" val="1"/>
  <parameter idActiveInteractions=" IL27_e:STAT3 IL10:STAT3 IL10_e:STAT3 RORGT:STAT3 IL6_e:STAT3 IL21:STAT3" val="1"/>
  <parameter idActiveInteractions=" IL27_e:STAT3 IL10:STAT3 IL10_e:STAT3 RORGT:STAT3 IL6_e:STAT3 IL21:STAT3 STAT3:STAT3" val="1"/>
  <parameter idActiveInteractions=" IL27_e:STAT3 IL10:STAT3 IL10_e:STAT3 RORGT:STAT3 IL6_e:STAT3 IL23:STAT3" val="1"/>
  <parameter idActiveInteractions=" IL27_e:STAT3 IL10:STAT3 IL10_e:STAT3 RORGT:STAT3 IL6_e:STAT3 IL23:STAT3 STAT3:STAT3" val="1"/>
  <parameter idActiveInteractions=" IL27_e:STAT3 IL10:STAT3 IL10_e:STAT3 RORGT:STAT3 IL6_e:STAT3 IL23:STAT3 IL21:STAT3" val="1"/>
  <parameter idActiveInteractions=" IL27_e:STAT3 IL10:STAT3 IL10_e:STAT3 RORGT:STAT3 IL6_e:STAT3 IL23:STAT3 IL21:STAT3 STAT3:STAT3" val="1"/>
  <parameter idActiveInteractions=" IL21_e:STAT3 IL6_e:STAT3" val="1"/>
  <parameter idActiveInteractions=" IL21_e:STAT3 IL6_e:STAT3 STAT3:STAT3" val="1"/>
  <parameter idActiveInteractions=" IL21_e:STAT3 IL6_e:STAT3 IL21:STAT3" val="1"/>
  <parameter idActiveInteractions=" IL21_e:STAT3 IL6_e:STAT3 IL21:STAT3 STAT3:STAT3" val="1"/>
  <parameter idActiveInteractions=" IL21_e:STAT3 IL6_e:STAT3 IL23:STAT3" val="1"/>
  <parameter idActiveInteractions=" IL21_e:STAT3 IL6_e:STAT3 IL23:STAT3 STAT3:STAT3" val="1"/>
  <parameter idActiveInteractions=" IL21_e:STAT3 IL6_e:STAT3 IL23:STAT3 IL21:STAT3" val="1"/>
  <parameter idActiveInteractions=" IL21_e:STAT3 IL6_e:STAT3 IL23:STAT3 IL21:STAT3 STAT3:STAT3" val="1"/>
  <parameter idActiveInteractions=" IL21_e:STAT3 RORGT:STAT3 IL6_e:STAT3" val="1"/>
  <parameter idActiveInteractions=" IL21_e:STAT3 RORGT:STAT3 IL6_e:STAT3 STAT3:STAT3" val="1"/>
  <parameter idActiveInteractions=" IL21_e:STAT3 RORGT:STAT3 IL6_e:STAT3 IL21:STAT3" val="1"/>
  <parameter idActiveInteractions=" IL21_e:STAT3 RORGT:STAT3 IL6_e:STAT3 IL21:STAT3 STAT3:STAT3" val="1"/>
  <parameter idActiveInteractions=" IL21_e:STAT3 RORGT:STAT3 IL6_e:STAT3 IL23:STAT3" val="1"/>
  <parameter idActiveInteractions=" IL21_e:STAT3 RORGT:STAT3 IL6_e:STAT3 IL23:STAT3 STAT3:STAT3" val="1"/>
  <parameter idActiveInteractions=" IL21_e:STAT3 RORGT:STAT3 IL6_e:STAT3 IL23:STAT3 IL21:STAT3" val="1"/>
  <parameter idActiveInteractions=" IL21_e:STAT3 RORGT:STAT3 IL6_e:STAT3 IL23:STAT3 IL21:STAT3 STAT3:STAT3" val="1"/>
  <parameter idActiveInteractions=" IL21_e:STAT3 IL10_e:STAT3 IL6_e:STAT3" val="1"/>
  <parameter idActiveInteractions=" IL21_e:STAT3 IL10_e:STAT3 IL6_e:STAT3 STAT3:STAT3" val="1"/>
  <parameter idActiveInteractions=" IL21_e:STAT3 IL10_e:STAT3 IL6_e:STAT3 IL21:STAT3" val="1"/>
  <parameter idActiveInteractions=" IL21_e:STAT3 IL10_e:STAT3 IL6_e:STAT3 IL21:STAT3 STAT3:STAT3" val="1"/>
  <parameter idActiveInteractions=" IL21_e:STAT3 IL10_e:STAT3 IL6_e:STAT3 IL23:STAT3" val="1"/>
  <parameter idActiveInteractions=" IL21_e:STAT3 IL10_e:STAT3 IL6_e:STAT3 IL23:STAT3 STAT3:STAT3" val="1"/>
  <parameter idActiveInteractions=" IL21_e:STAT3 IL10_e:STAT3 IL6_e:STAT3 IL23:STAT3 IL21:STAT3" val="1"/>
  <parameter idActiveInteractions=" IL21_e:STAT3 IL10_e:STAT3 IL6_e:STAT3 IL23:STAT3 IL21:STAT3 STAT3:STAT3" val="1"/>
  <parameter idActiveInteractions=" IL21_e:STAT3 IL10_e:STAT3 RORGT:STAT3 IL6_e:STAT3" val="1"/>
  <parameter idActiveInteractions=" IL21_e:STAT3 IL10_e:STAT3 RORGT:STAT3 IL6_e:STAT3 STAT3:STAT3" val="1"/>
  <parameter idActiveInteractions=" IL21_e:STAT3 IL10_e:STAT3 RORGT:STAT3 IL6_e:STAT3 IL21:STAT3" val="1"/>
  <parameter idActiveInteractions=" IL21_e:STAT3 IL10_e:STAT3 RORGT:STAT3 IL6_e:STAT3 IL21:STAT3 STAT3:STAT3" val="1"/>
  <parameter idActiveInteractions=" IL21_e:STAT3 IL10_e:STAT3 RORGT:STAT3 IL6_e:STAT3 IL23:STAT3" val="1"/>
  <parameter idActiveInteractions=" IL21_e:STAT3 IL10_e:STAT3 RORGT:STAT3 IL6_e:STAT3 IL23:STAT3 STAT3:STAT3" val="1"/>
  <parameter idActiveInteractions=" IL21_e:STAT3 IL10_e:STAT3 RORGT:STAT3 IL6_e:STAT3 IL23:STAT3 IL21:STAT3" val="1"/>
  <parameter idActiveInteractions=" IL21_e:STAT3 IL10_e:STAT3 RORGT:STAT3 IL6_e:STAT3 IL23:STAT3 IL21:STAT3 STAT3:STAT3" val="1"/>
  <parameter idActiveInteractions=" IL21_e:STAT3 IL10:STAT3 IL6_e:STAT3" val="1"/>
  <parameter idActiveInteractions=" IL21_e:STAT3 IL10:STAT3 IL6_e:STAT3 STAT3:STAT3" val="1"/>
  <parameter idActiveInteractions=" IL21_e:STAT3 IL10:STAT3 IL6_e:STAT3 IL21:STAT3" val="1"/>
  <parameter idActiveInteractions=" IL21_e:STAT3 IL10:STAT3 IL6_e:STAT3 IL21:STAT3 STAT3:STAT3" val="1"/>
  <parameter idActiveInteractions=" IL21_e:STAT3 IL10:STAT3 IL6_e:STAT3 IL23:STAT3" val="1"/>
  <parameter idActiveInteractions=" IL21_e:STAT3 IL10:STAT3 IL6_e:STAT3 IL23:STAT3 STAT3:STAT3" val="1"/>
  <parameter idActiveInteractions=" IL21_e:STAT3 IL10:STAT3 IL6_e:STAT3 IL23:STAT3 IL21:STAT3" val="1"/>
  <parameter idActiveInteractions=" IL21_e:STAT3 IL10:STAT3 IL6_e:STAT3 IL23:STAT3 IL21:STAT3 STAT3:STAT3" val="1"/>
  <parameter idActiveInteractions=" IL21_e:STAT3 IL10:STAT3 RORGT:STAT3 IL6_e:STAT3" val="1"/>
  <parameter idActiveInteractions=" IL21_e:STAT3 IL10:STAT3 RORGT:STAT3 IL6_e:STAT3 STAT3:STAT3" val="1"/>
  <parameter idActiveInteractions=" IL21_e:STAT3 IL10:STAT3 RORGT:STAT3 IL6_e:STAT3 IL21:STAT3" val="1"/>
  <parameter idActiveInteractions=" IL21_e:STAT3 IL10:STAT3 RORGT:STAT3 IL6_e:STAT3 IL21:STAT3 STAT3:STAT3" val="1"/>
  <parameter idActiveInteractions=" IL21_e:STAT3 IL10:STAT3 RORGT:STAT3 IL6_e:STAT3 IL23:STAT3" val="1"/>
  <parameter idActiveInteractions=" IL21_e:STAT3 IL10:STAT3 RORGT:STAT3 IL6_e:STAT3 IL23:STAT3 STAT3:STAT3" val="1"/>
  <parameter idActiveInteractions=" IL21_e:STAT3 IL10:STAT3 RORGT:STAT3 IL6_e:STAT3 IL23:STAT3 IL21:STAT3" val="1"/>
  <parameter idActiveInteractions=" IL21_e:STAT3 IL10:STAT3 RORGT:STAT3 IL6_e:STAT3 IL23:STAT3 IL21:STAT3 STAT3:STAT3" val="1"/>
  <parameter idActiveInteractions=" IL21_e:STAT3 IL10:STAT3 IL10_e:STAT3 IL6_e:STAT3" val="1"/>
  <parameter idActiveInteractions=" IL21_e:STAT3 IL10:STAT3 IL10_e:STAT3 IL6_e:STAT3 STAT3:STAT3" val="1"/>
  <parameter idActiveInteractions=" IL21_e:STAT3 IL10:STAT3 IL10_e:STAT3 IL6_e:STAT3 IL21:STAT3" val="1"/>
  <parameter idActiveInteractions=" IL21_e:STAT3 IL10:STAT3 IL10_e:STAT3 IL6_e:STAT3 IL21:STAT3 STAT3:STAT3" val="1"/>
  <parameter idActiveInteractions=" IL21_e:STAT3 IL10:STAT3 IL10_e:STAT3 IL6_e:STAT3 IL23:STAT3" val="1"/>
  <parameter idActiveInteractions=" IL21_e:STAT3 IL10:STAT3 IL10_e:STAT3 IL6_e:STAT3 IL23:STAT3 STAT3:STAT3" val="1"/>
  <parameter idActiveInteractions=" IL21_e:STAT3 IL10:STAT3 IL10_e:STAT3 IL6_e:STAT3 IL23:STAT3 IL21:STAT3" val="1"/>
  <parameter idActiveInteractions=" IL21_e:STAT3 IL10:STAT3 IL10_e:STAT3 IL6_e:STAT3 IL23:STAT3 IL21:STAT3 STAT3:STAT3" val="1"/>
  <parameter idActiveInteractions=" IL21_e:STAT3 IL10:STAT3 IL10_e:STAT3 RORGT:STAT3 IL6_e:STAT3" val="1"/>
  <parameter idActiveInteractions=" IL21_e:STAT3 IL10:STAT3 IL10_e:STAT3 RORGT:STAT3 IL6_e:STAT3 STAT3:STAT3" val="1"/>
  <parameter idActiveInteractions=" IL21_e:STAT3 IL10:STAT3 IL10_e:STAT3 RORGT:STAT3 IL6_e:STAT3 IL21:STAT3" val="1"/>
  <parameter idActiveInteractions=" IL21_e:STAT3 IL10:STAT3 IL10_e:STAT3 RORGT:STAT3 IL6_e:STAT3 IL21:STAT3 STAT3:STAT3" val="1"/>
  <parameter idActiveInteractions=" IL21_e:STAT3 IL10:STAT3 IL10_e:STAT3 RORGT:STAT3 IL6_e:STAT3 IL23:STAT3" val="1"/>
  <parameter idActiveInteractions=" IL21_e:STAT3 IL10:STAT3 IL10_e:STAT3 RORGT:STAT3 IL6_e:STAT3 IL23:STAT3 STAT3:STAT3" val="1"/>
  <parameter idActiveInteractions=" IL21_e:STAT3 IL10:STAT3 IL10_e:STAT3 RORGT:STAT3 IL6_e:STAT3 IL23:STAT3 IL21:STAT3" val="1"/>
  <parameter idActiveInteractions=" IL21_e:STAT3 IL10:STAT3 IL10_e:STAT3 RORGT:STAT3 IL6_e:STAT3 IL23:STAT3 IL21:STAT3 STAT3:STAT3" val="1"/>
  <parameter idActiveInteractions=" IL21_e:STAT3 IL27_e:STAT3 IL6_e:STAT3" val="1"/>
  <parameter idActiveInteractions=" IL21_e:STAT3 IL27_e:STAT3 IL6_e:STAT3 STAT3:STAT3" val="1"/>
  <parameter idActiveInteractions=" IL21_e:STAT3 IL27_e:STAT3 IL6_e:STAT3 IL21:STAT3" val="1"/>
  <parameter idActiveInteractions=" IL21_e:STAT3 IL27_e:STAT3 IL6_e:STAT3 IL21:STAT3 STAT3:STAT3" val="1"/>
  <parameter idActiveInteractions=" IL21_e:STAT3 IL27_e:STAT3 IL6_e:STAT3 IL23:STAT3" val="1"/>
  <parameter idActiveInteractions=" IL21_e:STAT3 IL27_e:STAT3 IL6_e:STAT3 IL23:STAT3 STAT3:STAT3" val="1"/>
  <parameter idActiveInteractions=" IL21_e:STAT3 IL27_e:STAT3 IL6_e:STAT3 IL23:STAT3 IL21:STAT3" val="1"/>
  <parameter idActiveInteractions=" IL21_e:STAT3 IL27_e:STAT3 IL6_e:STAT3 IL23:STAT3 IL21:STAT3 STAT3:STAT3" val="1"/>
  <parameter idActiveInteractions=" IL21_e:STAT3 IL27_e:STAT3 RORGT:STAT3 IL6_e:STAT3" val="1"/>
  <parameter idActiveInteractions=" IL21_e:STAT3 IL27_e:STAT3 RORGT:STAT3 IL6_e:STAT3 STAT3:STAT3" val="1"/>
  <parameter idActiveInteractions=" IL21_e:STAT3 IL27_e:STAT3 RORGT:STAT3 IL6_e:STAT3 IL21:STAT3" val="1"/>
  <parameter idActiveInteractions=" IL21_e:STAT3 IL27_e:STAT3 RORGT:STAT3 IL6_e:STAT3 IL21:STAT3 STAT3:STAT3" val="1"/>
  <parameter idActiveInteractions=" IL21_e:STAT3 IL27_e:STAT3 RORGT:STAT3 IL6_e:STAT3 IL23:STAT3" val="1"/>
  <parameter idActiveInteractions=" IL21_e:STAT3 IL27_e:STAT3 RORGT:STAT3 IL6_e:STAT3 IL23:STAT3 STAT3:STAT3" val="1"/>
  <parameter idActiveInteractions=" IL21_e:STAT3 IL27_e:STAT3 RORGT:STAT3 IL6_e:STAT3 IL23:STAT3 IL21:STAT3" val="1"/>
  <parameter idActiveInteractions=" IL21_e:STAT3 IL27_e:STAT3 RORGT:STAT3 IL6_e:STAT3 IL23:STAT3 IL21:STAT3 STAT3:STAT3" val="1"/>
  <parameter idActiveInteractions=" IL21_e:STAT3 IL27_e:STAT3 IL10_e:STAT3 IL6_e:STAT3" val="1"/>
  <parameter idActiveInteractions=" IL21_e:STAT3 IL27_e:STAT3 IL10_e:STAT3 IL6_e:STAT3 STAT3:STAT3" val="1"/>
  <parameter idActiveInteractions=" IL21_e:STAT3 IL27_e:STAT3 IL10_e:STAT3 IL6_e:STAT3 IL21:STAT3" val="1"/>
  <parameter idActiveInteractions=" IL21_e:STAT3 IL27_e:STAT3 IL10_e:STAT3 IL6_e:STAT3 IL21:STAT3 STAT3:STAT3" val="1"/>
  <parameter idActiveInteractions=" IL21_e:STAT3 IL27_e:STAT3 IL10_e:STAT3 IL6_e:STAT3 IL23:STAT3" val="1"/>
  <parameter idActiveInteractions=" IL21_e:STAT3 IL27_e:STAT3 IL10_e:STAT3 IL6_e:STAT3 IL23:STAT3 STAT3:STAT3" val="1"/>
  <parameter idActiveInteractions=" IL21_e:STAT3 IL27_e:STAT3 IL10_e:STAT3 IL6_e:STAT3 IL23:STAT3 IL21:STAT3" val="1"/>
  <parameter idActiveInteractions=" IL21_e:STAT3 IL27_e:STAT3 IL10_e:STAT3 IL6_e:STAT3 IL23:STAT3 IL21:STAT3 STAT3:STAT3" val="1"/>
  <parameter idActiveInteractions=" IL21_e:STAT3 IL27_e:STAT3 IL10_e:STAT3 RORGT:STAT3 IL6_e:STAT3" val="1"/>
  <parameter idActiveInteractions=" IL21_e:STAT3 IL27_e:STAT3 IL10_e:STAT3 RORGT:STAT3 IL6_e:STAT3 STAT3:STAT3" val="1"/>
  <parameter idActiveInteractions=" IL21_e:STAT3 IL27_e:STAT3 IL10_e:STAT3 RORGT:STAT3 IL6_e:STAT3 IL21:STAT3" val="1"/>
  <parameter idActiveInteractions=" IL21_e:STAT3 IL27_e:STAT3 IL10_e:STAT3 RORGT:STAT3 IL6_e:STAT3 IL21:STAT3 STAT3:STAT3" val="1"/>
  <parameter idActiveInteractions=" IL21_e:STAT3 IL27_e:STAT3 IL10_e:STAT3 RORGT:STAT3 IL6_e:STAT3 IL23:STAT3" val="1"/>
  <parameter idActiveInteractions=" IL21_e:STAT3 IL27_e:STAT3 IL10_e:STAT3 RORGT:STAT3 IL6_e:STAT3 IL23:STAT3 STAT3:STAT3" val="1"/>
  <parameter idActiveInteractions=" IL21_e:STAT3 IL27_e:STAT3 IL10_e:STAT3 RORGT:STAT3 IL6_e:STAT3 IL23:STAT3 IL21:STAT3" val="1"/>
  <parameter idActiveInteractions=" IL21_e:STAT3 IL27_e:STAT3 IL10_e:STAT3 RORGT:STAT3 IL6_e:STAT3 IL23:STAT3 IL21:STAT3 STAT3:STAT3" val="1"/>
  <parameter idActiveInteractions=" IL21_e:STAT3 IL27_e:STAT3 IL10:STAT3 IL6_e:STAT3" val="1"/>
  <parameter idActiveInteractions=" IL21_e:STAT3 IL27_e:STAT3 IL10:STAT3 IL6_e:STAT3 STAT3:STAT3" val="1"/>
  <parameter idActiveInteractions=" IL21_e:STAT3 IL27_e:STAT3 IL10:STAT3 IL6_e:STAT3 IL21:STAT3" val="1"/>
  <parameter idActiveInteractions=" IL21_e:STAT3 IL27_e:STAT3 IL10:STAT3 IL6_e:STAT3 IL21:STAT3 STAT3:STAT3" val="1"/>
  <parameter idActiveInteractions=" IL21_e:STAT3 IL27_e:STAT3 IL10:STAT3 IL6_e:STAT3 IL23:STAT3" val="1"/>
  <parameter idActiveInteractions=" IL21_e:STAT3 IL27_e:STAT3 IL10:STAT3 IL6_e:STAT3 IL23:STAT3 STAT3:STAT3" val="1"/>
  <parameter idActiveInteractions=" IL21_e:STAT3 IL27_e:STAT3 IL10:STAT3 IL6_e:STAT3 IL23:STAT3 IL21:STAT3" val="1"/>
  <parameter idActiveInteractions=" IL21_e:STAT3 IL27_e:STAT3 IL10:STAT3 IL6_e:STAT3 IL23:STAT3 IL21:STAT3 STAT3:STAT3" val="1"/>
  <parameter idActiveInteractions=" IL21_e:STAT3 IL27_e:STAT3 IL10:STAT3 RORGT:STAT3 IL6_e:STAT3" val="1"/>
  <parameter idActiveInteractions=" IL21_e:STAT3 IL27_e:STAT3 IL10:STAT3 RORGT:STAT3 IL6_e:STAT3 STAT3:STAT3" val="1"/>
  <parameter idActiveInteractions=" IL21_e:STAT3 IL27_e:STAT3 IL10:STAT3 RORGT:STAT3 IL6_e:STAT3 IL21:STAT3" val="1"/>
  <parameter idActiveInteractions=" IL21_e:STAT3 IL27_e:STAT3 IL10:STAT3 RORGT:STAT3 IL6_e:STAT3 IL21:STAT3 STAT3:STAT3" val="1"/>
  <parameter idActiveInteractions=" IL21_e:STAT3 IL27_e:STAT3 IL10:STAT3 RORGT:STAT3 IL6_e:STAT3 IL23:STAT3" val="1"/>
  <parameter idActiveInteractions=" IL21_e:STAT3 IL27_e:STAT3 IL10:STAT3 RORGT:STAT3 IL6_e:STAT3 IL23:STAT3 STAT3:STAT3" val="1"/>
  <parameter idActiveInteractions=" IL21_e:STAT3 IL27_e:STAT3 IL10:STAT3 RORGT:STAT3 IL6_e:STAT3 IL23:STAT3 IL21:STAT3" val="1"/>
  <parameter idActiveInteractions=" IL21_e:STAT3 IL27_e:STAT3 IL10:STAT3 RORGT:STAT3 IL6_e:STAT3 IL23:STAT3 IL21:STAT3 STAT3:STAT3" val="1"/>
  <parameter idActiveInteractions=" IL21_e:STAT3 IL27_e:STAT3 IL10:STAT3 IL10_e:STAT3 IL6_e:STAT3" val="1"/>
  <parameter idActiveInteractions=" IL21_e:STAT3 IL27_e:STAT3 IL10:STAT3 IL10_e:STAT3 IL6_e:STAT3 STAT3:STAT3" val="1"/>
  <parameter idActiveInteractions=" IL21_e:STAT3 IL27_e:STAT3 IL10:STAT3 IL10_e:STAT3 IL6_e:STAT3 IL21:STAT3" val="1"/>
  <parameter idActiveInteractions=" IL21_e:STAT3 IL27_e:STAT3 IL10:STAT3 IL10_e:STAT3 IL6_e:STAT3 IL21:STAT3 STAT3:STAT3" val="1"/>
  <parameter idActiveInteractions=" IL21_e:STAT3 IL27_e:STAT3 IL10:STAT3 IL10_e:STAT3 IL6_e:STAT3 IL23:STAT3" val="1"/>
  <parameter idActiveInteractions=" IL21_e:STAT3 IL27_e:STAT3 IL10:STAT3 IL10_e:STAT3 IL6_e:STAT3 IL23:STAT3 STAT3:STAT3" val="1"/>
  <parameter idActiveInteractions=" IL21_e:STAT3 IL27_e:STAT3 IL10:STAT3 IL10_e:STAT3 IL6_e:STAT3 IL23:STAT3 IL21:STAT3" val="1"/>
  <parameter idActiveInteractions=" IL21_e:STAT3 IL27_e:STAT3 IL10:STAT3 IL10_e:STAT3 IL6_e:STAT3 IL23:STAT3 IL21:STAT3 STAT3:STAT3" val="1"/>
  <parameter idActiveInteractions=" IL21_e:STAT3 IL27_e:STAT3 IL10:STAT3 IL10_e:STAT3 RORGT:STAT3 IL6_e:STAT3" val="1"/>
  <parameter idActiveInteractions=" IL21_e:STAT3 IL27_e:STAT3 IL10:STAT3 IL10_e:STAT3 RORGT:STAT3 IL6_e:STAT3 STAT3:STAT3" val="1"/>
  <parameter idActiveInteractions=" IL21_e:STAT3 IL27_e:STAT3 IL10:STAT3 IL10_e:STAT3 RORGT:STAT3 IL6_e:STAT3 IL21:STAT3" val="1"/>
  <parameter idActiveInteractions=" IL21_e:STAT3 IL27_e:STAT3 IL10:STAT3 IL10_e:STAT3 RORGT:STAT3 IL6_e:STAT3 IL21:STAT3 STAT3:STAT3" val="1"/>
  <parameter idActiveInteractions=" IL21_e:STAT3 IL27_e:STAT3 IL10:STAT3 IL10_e:STAT3 RORGT:STAT3 IL6_e:STAT3 IL23:STAT3" val="1"/>
  <parameter idActiveInteractions=" IL21_e:STAT3 IL27_e:STAT3 IL10:STAT3 IL10_e:STAT3 RORGT:STAT3 IL6_e:STAT3 IL23:STAT3 STAT3:STAT3" val="1"/>
  <parameter idActiveInteractions=" IL21_e:STAT3 IL27_e:STAT3 IL10:STAT3 IL10_e:STAT3 RORGT:STAT3 IL6_e:STAT3 IL23:STAT3 IL21:STAT3" val="1"/>
  <parameter idActiveInteractions=" IL21_e:STAT3 IL27_e:STAT3 IL10:STAT3 IL10_e:STAT3 RORGT:STAT3 IL6_e:STAT3 IL23:STAT3 IL21:STAT3 STAT3:STAT3" val="1"/>
  <parameter idActiveInteractions=" IL23_e:STAT3 IL6_e:STAT3" val="1"/>
  <parameter idActiveInteractions=" IL23_e:STAT3 IL6_e:STAT3 STAT3:STAT3" val="1"/>
  <parameter idActiveInteractions=" IL23_e:STAT3 IL6_e:STAT3 IL21:STAT3" val="1"/>
  <parameter idActiveInteractions=" IL23_e:STAT3 IL6_e:STAT3 IL21:STAT3 STAT3:STAT3" val="1"/>
  <parameter idActiveInteractions=" IL23_e:STAT3 IL6_e:STAT3 IL23:STAT3" val="1"/>
  <parameter idActiveInteractions=" IL23_e:STAT3 IL6_e:STAT3 IL23:STAT3 STAT3:STAT3" val="1"/>
  <parameter idActiveInteractions=" IL23_e:STAT3 IL6_e:STAT3 IL23:STAT3 IL21:STAT3" val="1"/>
  <parameter idActiveInteractions=" IL23_e:STAT3 IL6_e:STAT3 IL23:STAT3 IL21:STAT3 STAT3:STAT3" val="1"/>
  <parameter idActiveInteractions=" IL23_e:STAT3 RORGT:STAT3 IL6_e:STAT3" val="1"/>
  <parameter idActiveInteractions=" IL23_e:STAT3 RORGT:STAT3 IL6_e:STAT3 STAT3:STAT3" val="1"/>
  <parameter idActiveInteractions=" IL23_e:STAT3 RORGT:STAT3 IL6_e:STAT3 IL21:STAT3" val="1"/>
  <parameter idActiveInteractions=" IL23_e:STAT3 RORGT:STAT3 IL6_e:STAT3 IL21:STAT3 STAT3:STAT3" val="1"/>
  <parameter idActiveInteractions=" IL23_e:STAT3 RORGT:STAT3 IL6_e:STAT3 IL23:STAT3" val="1"/>
  <parameter idActiveInteractions=" IL23_e:STAT3 RORGT:STAT3 IL6_e:STAT3 IL23:STAT3 STAT3:STAT3" val="1"/>
  <parameter idActiveInteractions=" IL23_e:STAT3 RORGT:STAT3 IL6_e:STAT3 IL23:STAT3 IL21:STAT3" val="1"/>
  <parameter idActiveInteractions=" IL23_e:STAT3 RORGT:STAT3 IL6_e:STAT3 IL23:STAT3 IL21:STAT3 STAT3:STAT3" val="1"/>
  <parameter idActiveInteractions=" IL23_e:STAT3 IL10_e:STAT3 IL6_e:STAT3" val="1"/>
  <parameter idActiveInteractions=" IL23_e:STAT3 IL10_e:STAT3 IL6_e:STAT3 STAT3:STAT3" val="1"/>
  <parameter idActiveInteractions=" IL23_e:STAT3 IL10_e:STAT3 IL6_e:STAT3 IL21:STAT3" val="1"/>
  <parameter idActiveInteractions=" IL23_e:STAT3 IL10_e:STAT3 IL6_e:STAT3 IL21:STAT3 STAT3:STAT3" val="1"/>
  <parameter idActiveInteractions=" IL23_e:STAT3 IL10_e:STAT3 IL6_e:STAT3 IL23:STAT3" val="1"/>
  <parameter idActiveInteractions=" IL23_e:STAT3 IL10_e:STAT3 IL6_e:STAT3 IL23:STAT3 STAT3:STAT3" val="1"/>
  <parameter idActiveInteractions=" IL23_e:STAT3 IL10_e:STAT3 IL6_e:STAT3 IL23:STAT3 IL21:STAT3" val="1"/>
  <parameter idActiveInteractions=" IL23_e:STAT3 IL10_e:STAT3 IL6_e:STAT3 IL23:STAT3 IL21:STAT3 STAT3:STAT3" val="1"/>
  <parameter idActiveInteractions=" IL23_e:STAT3 IL10_e:STAT3 RORGT:STAT3 IL6_e:STAT3" val="1"/>
  <parameter idActiveInteractions=" IL23_e:STAT3 IL10_e:STAT3 RORGT:STAT3 IL6_e:STAT3 STAT3:STAT3" val="1"/>
  <parameter idActiveInteractions=" IL23_e:STAT3 IL10_e:STAT3 RORGT:STAT3 IL6_e:STAT3 IL21:STAT3" val="1"/>
  <parameter idActiveInteractions=" IL23_e:STAT3 IL10_e:STAT3 RORGT:STAT3 IL6_e:STAT3 IL21:STAT3 STAT3:STAT3" val="1"/>
  <parameter idActiveInteractions=" IL23_e:STAT3 IL10_e:STAT3 RORGT:STAT3 IL6_e:STAT3 IL23:STAT3" val="1"/>
  <parameter idActiveInteractions=" IL23_e:STAT3 IL10_e:STAT3 RORGT:STAT3 IL6_e:STAT3 IL23:STAT3 STAT3:STAT3" val="1"/>
  <parameter idActiveInteractions=" IL23_e:STAT3 IL10_e:STAT3 RORGT:STAT3 IL6_e:STAT3 IL23:STAT3 IL21:STAT3" val="1"/>
  <parameter idActiveInteractions=" IL23_e:STAT3 IL10_e:STAT3 RORGT:STAT3 IL6_e:STAT3 IL23:STAT3 IL21:STAT3 STAT3:STAT3" val="1"/>
  <parameter idActiveInteractions=" IL23_e:STAT3 IL10:STAT3 IL6_e:STAT3" val="1"/>
  <parameter idActiveInteractions=" IL23_e:STAT3 IL10:STAT3 IL6_e:STAT3 STAT3:STAT3" val="1"/>
  <parameter idActiveInteractions=" IL23_e:STAT3 IL10:STAT3 IL6_e:STAT3 IL21:STAT3" val="1"/>
  <parameter idActiveInteractions=" IL23_e:STAT3 IL10:STAT3 IL6_e:STAT3 IL21:STAT3 STAT3:STAT3" val="1"/>
  <parameter idActiveInteractions=" IL23_e:STAT3 IL10:STAT3 IL6_e:STAT3 IL23:STAT3" val="1"/>
  <parameter idActiveInteractions=" IL23_e:STAT3 IL10:STAT3 IL6_e:STAT3 IL23:STAT3 STAT3:STAT3" val="1"/>
  <parameter idActiveInteractions=" IL23_e:STAT3 IL10:STAT3 IL6_e:STAT3 IL23:STAT3 IL21:STAT3" val="1"/>
  <parameter idActiveInteractions=" IL23_e:STAT3 IL10:STAT3 IL6_e:STAT3 IL23:STAT3 IL21:STAT3 STAT3:STAT3" val="1"/>
  <parameter idActiveInteractions=" IL23_e:STAT3 IL10:STAT3 RORGT:STAT3 IL6_e:STAT3" val="1"/>
  <parameter idActiveInteractions=" IL23_e:STAT3 IL10:STAT3 RORGT:STAT3 IL6_e:STAT3 STAT3:STAT3" val="1"/>
  <parameter idActiveInteractions=" IL23_e:STAT3 IL10:STAT3 RORGT:STAT3 IL6_e:STAT3 IL21:STAT3" val="1"/>
  <parameter idActiveInteractions=" IL23_e:STAT3 IL10:STAT3 RORGT:STAT3 IL6_e:STAT3 IL21:STAT3 STAT3:STAT3" val="1"/>
  <parameter idActiveInteractions=" IL23_e:STAT3 IL10:STAT3 RORGT:STAT3 IL6_e:STAT3 IL23:STAT3" val="1"/>
  <parameter idActiveInteractions=" IL23_e:STAT3 IL10:STAT3 RORGT:STAT3 IL6_e:STAT3 IL23:STAT3 STAT3:STAT3" val="1"/>
  <parameter idActiveInteractions=" IL23_e:STAT3 IL10:STAT3 RORGT:STAT3 IL6_e:STAT3 IL23:STAT3 IL21:STAT3" val="1"/>
  <parameter idActiveInteractions=" IL23_e:STAT3 IL10:STAT3 RORGT:STAT3 IL6_e:STAT3 IL23:STAT3 IL21:STAT3 STAT3:STAT3" val="1"/>
  <parameter idActiveInteractions=" IL23_e:STAT3 IL10:STAT3 IL10_e:STAT3 IL6_e:STAT3" val="1"/>
  <parameter idActiveInteractions=" IL23_e:STAT3 IL10:STAT3 IL10_e:STAT3 IL6_e:STAT3 STAT3:STAT3" val="1"/>
  <parameter idActiveInteractions=" IL23_e:STAT3 IL10:STAT3 IL10_e:STAT3 IL6_e:STAT3 IL21:STAT3" val="1"/>
  <parameter idActiveInteractions=" IL23_e:STAT3 IL10:STAT3 IL10_e:STAT3 IL6_e:STAT3 IL21:STAT3 STAT3:STAT3" val="1"/>
  <parameter idActiveInteractions=" IL23_e:STAT3 IL10:STAT3 IL10_e:STAT3 IL6_e:STAT3 IL23:STAT3" val="1"/>
  <parameter idActiveInteractions=" IL23_e:STAT3 IL10:STAT3 IL10_e:STAT3 IL6_e:STAT3 IL23:STAT3 STAT3:STAT3" val="1"/>
  <parameter idActiveInteractions=" IL23_e:STAT3 IL10:STAT3 IL10_e:STAT3 IL6_e:STAT3 IL23:STAT3 IL21:STAT3" val="1"/>
  <parameter idActiveInteractions=" IL23_e:STAT3 IL10:STAT3 IL10_e:STAT3 IL6_e:STAT3 IL23:STAT3 IL21:STAT3 STAT3:STAT3" val="1"/>
  <parameter idActiveInteractions=" IL23_e:STAT3 IL10:STAT3 IL10_e:STAT3 RORGT:STAT3 IL6_e:STAT3" val="1"/>
  <parameter idActiveInteractions=" IL23_e:STAT3 IL10:STAT3 IL10_e:STAT3 RORGT:STAT3 IL6_e:STAT3 STAT3:STAT3" val="1"/>
  <parameter idActiveInteractions=" IL23_e:STAT3 IL10:STAT3 IL10_e:STAT3 RORGT:STAT3 IL6_e:STAT3 IL21:STAT3" val="1"/>
  <parameter idActiveInteractions=" IL23_e:STAT3 IL10:STAT3 IL10_e:STAT3 RORGT:STAT3 IL6_e:STAT3 IL21:STAT3 STAT3:STAT3" val="1"/>
  <parameter idActiveInteractions=" IL23_e:STAT3 IL10:STAT3 IL10_e:STAT3 RORGT:STAT3 IL6_e:STAT3 IL23:STAT3" val="1"/>
  <parameter idActiveInteractions=" IL23_e:STAT3 IL10:STAT3 IL10_e:STAT3 RORGT:STAT3 IL6_e:STAT3 IL23:STAT3 STAT3:STAT3" val="1"/>
  <parameter idActiveInteractions=" IL23_e:STAT3 IL10:STAT3 IL10_e:STAT3 RORGT:STAT3 IL6_e:STAT3 IL23:STAT3 IL21:STAT3" val="1"/>
  <parameter idActiveInteractions=" IL23_e:STAT3 IL10:STAT3 IL10_e:STAT3 RORGT:STAT3 IL6_e:STAT3 IL23:STAT3 IL21:STAT3 STAT3:STAT3" val="1"/>
  <parameter idActiveInteractions=" IL23_e:STAT3 IL27_e:STAT3 IL6_e:STAT3" val="1"/>
  <parameter idActiveInteractions=" IL23_e:STAT3 IL27_e:STAT3 IL6_e:STAT3 STAT3:STAT3" val="1"/>
  <parameter idActiveInteractions=" IL23_e:STAT3 IL27_e:STAT3 IL6_e:STAT3 IL21:STAT3" val="1"/>
  <parameter idActiveInteractions=" IL23_e:STAT3 IL27_e:STAT3 IL6_e:STAT3 IL21:STAT3 STAT3:STAT3" val="1"/>
  <parameter idActiveInteractions=" IL23_e:STAT3 IL27_e:STAT3 IL6_e:STAT3 IL23:STAT3" val="1"/>
  <parameter idActiveInteractions=" IL23_e:STAT3 IL27_e:STAT3 IL6_e:STAT3 IL23:STAT3 STAT3:STAT3" val="1"/>
  <parameter idActiveInteractions=" IL23_e:STAT3 IL27_e:STAT3 IL6_e:STAT3 IL23:STAT3 IL21:STAT3" val="1"/>
  <parameter idActiveInteractions=" IL23_e:STAT3 IL27_e:STAT3 IL6_e:STAT3 IL23:STAT3 IL21:STAT3 STAT3:STAT3" val="1"/>
  <parameter idActiveInteractions=" IL23_e:STAT3 IL27_e:STAT3 RORGT:STAT3 IL6_e:STAT3" val="1"/>
  <parameter idActiveInteractions=" IL23_e:STAT3 IL27_e:STAT3 RORGT:STAT3 IL6_e:STAT3 STAT3:STAT3" val="1"/>
  <parameter idActiveInteractions=" IL23_e:STAT3 IL27_e:STAT3 RORGT:STAT3 IL6_e:STAT3 IL21:STAT3" val="1"/>
  <parameter idActiveInteractions=" IL23_e:STAT3 IL27_e:STAT3 RORGT:STAT3 IL6_e:STAT3 IL21:STAT3 STAT3:STAT3" val="1"/>
  <parameter idActiveInteractions=" IL23_e:STAT3 IL27_e:STAT3 RORGT:STAT3 IL6_e:STAT3 IL23:STAT3" val="1"/>
  <parameter idActiveInteractions=" IL23_e:STAT3 IL27_e:STAT3 RORGT:STAT3 IL6_e:STAT3 IL23:STAT3 STAT3:STAT3" val="1"/>
  <parameter idActiveInteractions=" IL23_e:STAT3 IL27_e:STAT3 RORGT:STAT3 IL6_e:STAT3 IL23:STAT3 IL21:STAT3" val="1"/>
  <parameter idActiveInteractions=" IL23_e:STAT3 IL27_e:STAT3 RORGT:STAT3 IL6_e:STAT3 IL23:STAT3 IL21:STAT3 STAT3:STAT3" val="1"/>
  <parameter idActiveInteractions=" IL23_e:STAT3 IL27_e:STAT3 IL10_e:STAT3 IL6_e:STAT3" val="1"/>
  <parameter idActiveInteractions=" IL23_e:STAT3 IL27_e:STAT3 IL10_e:STAT3 IL6_e:STAT3 STAT3:STAT3" val="1"/>
  <parameter idActiveInteractions=" IL23_e:STAT3 IL27_e:STAT3 IL10_e:STAT3 IL6_e:STAT3 IL21:STAT3" val="1"/>
  <parameter idActiveInteractions=" IL23_e:STAT3 IL27_e:STAT3 IL10_e:STAT3 IL6_e:STAT3 IL21:STAT3 STAT3:STAT3" val="1"/>
  <parameter idActiveInteractions=" IL23_e:STAT3 IL27_e:STAT3 IL10_e:STAT3 IL6_e:STAT3 IL23:STAT3" val="1"/>
  <parameter idActiveInteractions=" IL23_e:STAT3 IL27_e:STAT3 IL10_e:STAT3 IL6_e:STAT3 IL23:STAT3 STAT3:STAT3" val="1"/>
  <parameter idActiveInteractions=" IL23_e:STAT3 IL27_e:STAT3 IL10_e:STAT3 IL6_e:STAT3 IL23:STAT3 IL21:STAT3" val="1"/>
  <parameter idActiveInteractions=" IL23_e:STAT3 IL27_e:STAT3 IL10_e:STAT3 IL6_e:STAT3 IL23:STAT3 IL21:STAT3 STAT3:STAT3" val="1"/>
  <parameter idActiveInteractions=" IL23_e:STAT3 IL27_e:STAT3 IL10_e:STAT3 RORGT:STAT3 IL6_e:STAT3" val="1"/>
  <parameter idActiveInteractions=" IL23_e:STAT3 IL27_e:STAT3 IL10_e:STAT3 RORGT:STAT3 IL6_e:STAT3 STAT3:STAT3" val="1"/>
  <parameter idActiveInteractions=" IL23_e:STAT3 IL27_e:STAT3 IL10_e:STAT3 RORGT:STAT3 IL6_e:STAT3 IL21:STAT3" val="1"/>
  <parameter idActiveInteractions=" IL23_e:STAT3 IL27_e:STAT3 IL10_e:STAT3 RORGT:STAT3 IL6_e:STAT3 IL21:STAT3 STAT3:STAT3" val="1"/>
  <parameter idActiveInteractions=" IL23_e:STAT3 IL27_e:STAT3 IL10_e:STAT3 RORGT:STAT3 IL6_e:STAT3 IL23:STAT3" val="1"/>
  <parameter idActiveInteractions=" IL23_e:STAT3 IL27_e:STAT3 IL10_e:STAT3 RORGT:STAT3 IL6_e:STAT3 IL23:STAT3 STAT3:STAT3" val="1"/>
  <parameter idActiveInteractions=" IL23_e:STAT3 IL27_e:STAT3 IL10_e:STAT3 RORGT:STAT3 IL6_e:STAT3 IL23:STAT3 IL21:STAT3" val="1"/>
  <parameter idActiveInteractions=" IL23_e:STAT3 IL27_e:STAT3 IL10_e:STAT3 RORGT:STAT3 IL6_e:STAT3 IL23:STAT3 IL21:STAT3 STAT3:STAT3" val="1"/>
  <parameter idActiveInteractions=" IL23_e:STAT3 IL27_e:STAT3 IL10:STAT3 IL6_e:STAT3" val="1"/>
  <parameter idActiveInteractions=" IL23_e:STAT3 IL27_e:STAT3 IL10:STAT3 IL6_e:STAT3 STAT3:STAT3" val="1"/>
  <parameter idActiveInteractions=" IL23_e:STAT3 IL27_e:STAT3 IL10:STAT3 IL6_e:STAT3 IL21:STAT3" val="1"/>
  <parameter idActiveInteractions=" IL23_e:STAT3 IL27_e:STAT3 IL10:STAT3 IL6_e:STAT3 IL21:STAT3 STAT3:STAT3" val="1"/>
  <parameter idActiveInteractions=" IL23_e:STAT3 IL27_e:STAT3 IL10:STAT3 IL6_e:STAT3 IL23:STAT3" val="1"/>
  <parameter idActiveInteractions=" IL23_e:STAT3 IL27_e:STAT3 IL10:STAT3 IL6_e:STAT3 IL23:STAT3 STAT3:STAT3" val="1"/>
  <parameter idActiveInteractions=" IL23_e:STAT3 IL27_e:STAT3 IL10:STAT3 IL6_e:STAT3 IL23:STAT3 IL21:STAT3" val="1"/>
  <parameter idActiveInteractions=" IL23_e:STAT3 IL27_e:STAT3 IL10:STAT3 IL6_e:STAT3 IL23:STAT3 IL21:STAT3 STAT3:STAT3" val="1"/>
  <parameter idActiveInteractions=" IL23_e:STAT3 IL27_e:STAT3 IL10:STAT3 RORGT:STAT3 IL6_e:STAT3" val="1"/>
  <parameter idActiveInteractions=" IL23_e:STAT3 IL27_e:STAT3 IL10:STAT3 RORGT:STAT3 IL6_e:STAT3 STAT3:STAT3" val="1"/>
  <parameter idActiveInteractions=" IL23_e:STAT3 IL27_e:STAT3 IL10:STAT3 RORGT:STAT3 IL6_e:STAT3 IL21:STAT3" val="1"/>
  <parameter idActiveInteractions=" IL23_e:STAT3 IL27_e:STAT3 IL10:STAT3 RORGT:STAT3 IL6_e:STAT3 IL21:STAT3 STAT3:STAT3" val="1"/>
  <parameter idActiveInteractions=" IL23_e:STAT3 IL27_e:STAT3 IL10:STAT3 RORGT:STAT3 IL6_e:STAT3 IL23:STAT3" val="1"/>
  <parameter idActiveInteractions=" IL23_e:STAT3 IL27_e:STAT3 IL10:STAT3 RORGT:STAT3 IL6_e:STAT3 IL23:STAT3 STAT3:STAT3" val="1"/>
  <parameter idActiveInteractions=" IL23_e:STAT3 IL27_e:STAT3 IL10:STAT3 RORGT:STAT3 IL6_e:STAT3 IL23:STAT3 IL21:STAT3" val="1"/>
  <parameter idActiveInteractions=" IL23_e:STAT3 IL27_e:STAT3 IL10:STAT3 RORGT:STAT3 IL6_e:STAT3 IL23:STAT3 IL21:STAT3 STAT3:STAT3" val="1"/>
  <parameter idActiveInteractions=" IL23_e:STAT3 IL27_e:STAT3 IL10:STAT3 IL10_e:STAT3 IL6_e:STAT3" val="1"/>
  <parameter idActiveInteractions=" IL23_e:STAT3 IL27_e:STAT3 IL10:STAT3 IL10_e:STAT3 IL6_e:STAT3 STAT3:STAT3" val="1"/>
  <parameter idActiveInteractions=" IL23_e:STAT3 IL27_e:STAT3 IL10:STAT3 IL10_e:STAT3 IL6_e:STAT3 IL21:STAT3" val="1"/>
  <parameter idActiveInteractions=" IL23_e:STAT3 IL27_e:STAT3 IL10:STAT3 IL10_e:STAT3 IL6_e:STAT3 IL21:STAT3 STAT3:STAT3" val="1"/>
  <parameter idActiveInteractions=" IL23_e:STAT3 IL27_e:STAT3 IL10:STAT3 IL10_e:STAT3 IL6_e:STAT3 IL23:STAT3" val="1"/>
  <parameter idActiveInteractions=" IL23_e:STAT3 IL27_e:STAT3 IL10:STAT3 IL10_e:STAT3 IL6_e:STAT3 IL23:STAT3 STAT3:STAT3" val="1"/>
  <parameter idActiveInteractions=" IL23_e:STAT3 IL27_e:STAT3 IL10:STAT3 IL10_e:STAT3 IL6_e:STAT3 IL23:STAT3 IL21:STAT3" val="1"/>
  <parameter idActiveInteractions=" IL23_e:STAT3 IL27_e:STAT3 IL10:STAT3 IL10_e:STAT3 IL6_e:STAT3 IL23:STAT3 IL21:STAT3 STAT3:STAT3" val="1"/>
  <parameter idActiveInteractions=" IL23_e:STAT3 IL27_e:STAT3 IL10:STAT3 IL10_e:STAT3 RORGT:STAT3 IL6_e:STAT3" val="1"/>
  <parameter idActiveInteractions=" IL23_e:STAT3 IL27_e:STAT3 IL10:STAT3 IL10_e:STAT3 RORGT:STAT3 IL6_e:STAT3 STAT3:STAT3" val="1"/>
  <parameter idActiveInteractions=" IL23_e:STAT3 IL27_e:STAT3 IL10:STAT3 IL10_e:STAT3 RORGT:STAT3 IL6_e:STAT3 IL21:STAT3" val="1"/>
  <parameter idActiveInteractions=" IL23_e:STAT3 IL27_e:STAT3 IL10:STAT3 IL10_e:STAT3 RORGT:STAT3 IL6_e:STAT3 IL21:STAT3 STAT3:STAT3" val="1"/>
  <parameter idActiveInteractions=" IL23_e:STAT3 IL27_e:STAT3 IL10:STAT3 IL10_e:STAT3 RORGT:STAT3 IL6_e:STAT3 IL23:STAT3" val="1"/>
  <parameter idActiveInteractions=" IL23_e:STAT3 IL27_e:STAT3 IL10:STAT3 IL10_e:STAT3 RORGT:STAT3 IL6_e:STAT3 IL23:STAT3 STAT3:STAT3" val="1"/>
  <parameter idActiveInteractions=" IL23_e:STAT3 IL27_e:STAT3 IL10:STAT3 IL10_e:STAT3 RORGT:STAT3 IL6_e:STAT3 IL23:STAT3 IL21:STAT3" val="1"/>
  <parameter idActiveInteractions=" IL23_e:STAT3 IL27_e:STAT3 IL10:STAT3 IL10_e:STAT3 RORGT:STAT3 IL6_e:STAT3 IL23:STAT3 IL21:STAT3 STAT3:STAT3" val="1"/>
  <parameter idActiveInteractions=" IL23_e:STAT3 IL21_e:STAT3 IL6_e:STAT3" val="1"/>
  <parameter idActiveInteractions=" IL23_e:STAT3 IL21_e:STAT3 IL6_e:STAT3 STAT3:STAT3" val="1"/>
  <parameter idActiveInteractions=" IL23_e:STAT3 IL21_e:STAT3 IL6_e:STAT3 IL21:STAT3" val="1"/>
  <parameter idActiveInteractions=" IL23_e:STAT3 IL21_e:STAT3 IL6_e:STAT3 IL21:STAT3 STAT3:STAT3" val="1"/>
  <parameter idActiveInteractions=" IL23_e:STAT3 IL21_e:STAT3 IL6_e:STAT3 IL23:STAT3" val="1"/>
  <parameter idActiveInteractions=" IL23_e:STAT3 IL21_e:STAT3 IL6_e:STAT3 IL23:STAT3 STAT3:STAT3" val="1"/>
  <parameter idActiveInteractions=" IL23_e:STAT3 IL21_e:STAT3 IL6_e:STAT3 IL23:STAT3 IL21:STAT3" val="1"/>
  <parameter idActiveInteractions=" IL23_e:STAT3 IL21_e:STAT3 IL6_e:STAT3 IL23:STAT3 IL21:STAT3 STAT3:STAT3" val="1"/>
  <parameter idActiveInteractions=" IL23_e:STAT3 IL21_e:STAT3 RORGT:STAT3 IL6_e:STAT3" val="1"/>
  <parameter idActiveInteractions=" IL23_e:STAT3 IL21_e:STAT3 RORGT:STAT3 IL6_e:STAT3 STAT3:STAT3" val="1"/>
  <parameter idActiveInteractions=" IL23_e:STAT3 IL21_e:STAT3 RORGT:STAT3 IL6_e:STAT3 IL21:STAT3" val="1"/>
  <parameter idActiveInteractions=" IL23_e:STAT3 IL21_e:STAT3 RORGT:STAT3 IL6_e:STAT3 IL21:STAT3 STAT3:STAT3" val="1"/>
  <parameter idActiveInteractions=" IL23_e:STAT3 IL21_e:STAT3 RORGT:STAT3 IL6_e:STAT3 IL23:STAT3" val="1"/>
  <parameter idActiveInteractions=" IL23_e:STAT3 IL21_e:STAT3 RORGT:STAT3 IL6_e:STAT3 IL23:STAT3 STAT3:STAT3" val="1"/>
  <parameter idActiveInteractions=" IL23_e:STAT3 IL21_e:STAT3 RORGT:STAT3 IL6_e:STAT3 IL23:STAT3 IL21:STAT3" val="1"/>
  <parameter idActiveInteractions=" IL23_e:STAT3 IL21_e:STAT3 RORGT:STAT3 IL6_e:STAT3 IL23:STAT3 IL21:STAT3 STAT3:STAT3" val="1"/>
  <parameter idActiveInteractions=" IL23_e:STAT3 IL21_e:STAT3 IL10_e:STAT3 IL6_e:STAT3" val="1"/>
  <parameter idActiveInteractions=" IL23_e:STAT3 IL21_e:STAT3 IL10_e:STAT3 IL6_e:STAT3 STAT3:STAT3" val="1"/>
  <parameter idActiveInteractions=" IL23_e:STAT3 IL21_e:STAT3 IL10_e:STAT3 IL6_e:STAT3 IL21:STAT3" val="1"/>
  <parameter idActiveInteractions=" IL23_e:STAT3 IL21_e:STAT3 IL10_e:STAT3 IL6_e:STAT3 IL21:STAT3 STAT3:STAT3" val="1"/>
  <parameter idActiveInteractions=" IL23_e:STAT3 IL21_e:STAT3 IL10_e:STAT3 IL6_e:STAT3 IL23:STAT3" val="1"/>
  <parameter idActiveInteractions=" IL23_e:STAT3 IL21_e:STAT3 IL10_e:STAT3 IL6_e:STAT3 IL23:STAT3 STAT3:STAT3" val="1"/>
  <parameter idActiveInteractions=" IL23_e:STAT3 IL21_e:STAT3 IL10_e:STAT3 IL6_e:STAT3 IL23:STAT3 IL21:STAT3" val="1"/>
  <parameter idActiveInteractions=" IL23_e:STAT3 IL21_e:STAT3 IL10_e:STAT3 IL6_e:STAT3 IL23:STAT3 IL21:STAT3 STAT3:STAT3" val="1"/>
  <parameter idActiveInteractions=" IL23_e:STAT3 IL21_e:STAT3 IL10_e:STAT3 RORGT:STAT3 IL6_e:STAT3" val="1"/>
  <parameter idActiveInteractions=" IL23_e:STAT3 IL21_e:STAT3 IL10_e:STAT3 RORGT:STAT3 IL6_e:STAT3 STAT3:STAT3" val="1"/>
  <parameter idActiveInteractions=" IL23_e:STAT3 IL21_e:STAT3 IL10_e:STAT3 RORGT:STAT3 IL6_e:STAT3 IL21:STAT3" val="1"/>
  <parameter idActiveInteractions=" IL23_e:STAT3 IL21_e:STAT3 IL10_e:STAT3 RORGT:STAT3 IL6_e:STAT3 IL21:STAT3 STAT3:STAT3" val="1"/>
  <parameter idActiveInteractions=" IL23_e:STAT3 IL21_e:STAT3 IL10_e:STAT3 RORGT:STAT3 IL6_e:STAT3 IL23:STAT3" val="1"/>
  <parameter idActiveInteractions=" IL23_e:STAT3 IL21_e:STAT3 IL10_e:STAT3 RORGT:STAT3 IL6_e:STAT3 IL23:STAT3 STAT3:STAT3" val="1"/>
  <parameter idActiveInteractions=" IL23_e:STAT3 IL21_e:STAT3 IL10_e:STAT3 RORGT:STAT3 IL6_e:STAT3 IL23:STAT3 IL21:STAT3" val="1"/>
  <parameter idActiveInteractions=" IL23_e:STAT3 IL21_e:STAT3 IL10_e:STAT3 RORGT:STAT3 IL6_e:STAT3 IL23:STAT3 IL21:STAT3 STAT3:STAT3" val="1"/>
  <parameter idActiveInteractions=" IL23_e:STAT3 IL21_e:STAT3 IL10:STAT3 IL6_e:STAT3" val="1"/>
  <parameter idActiveInteractions=" IL23_e:STAT3 IL21_e:STAT3 IL10:STAT3 IL6_e:STAT3 STAT3:STAT3" val="1"/>
  <parameter idActiveInteractions=" IL23_e:STAT3 IL21_e:STAT3 IL10:STAT3 IL6_e:STAT3 IL21:STAT3" val="1"/>
  <parameter idActiveInteractions=" IL23_e:STAT3 IL21_e:STAT3 IL10:STAT3 IL6_e:STAT3 IL21:STAT3 STAT3:STAT3" val="1"/>
  <parameter idActiveInteractions=" IL23_e:STAT3 IL21_e:STAT3 IL10:STAT3 IL6_e:STAT3 IL23:STAT3" val="1"/>
  <parameter idActiveInteractions=" IL23_e:STAT3 IL21_e:STAT3 IL10:STAT3 IL6_e:STAT3 IL23:STAT3 STAT3:STAT3" val="1"/>
  <parameter idActiveInteractions=" IL23_e:STAT3 IL21_e:STAT3 IL10:STAT3 IL6_e:STAT3 IL23:STAT3 IL21:STAT3" val="1"/>
  <parameter idActiveInteractions=" IL23_e:STAT3 IL21_e:STAT3 IL10:STAT3 IL6_e:STAT3 IL23:STAT3 IL21:STAT3 STAT3:STAT3" val="1"/>
  <parameter idActiveInteractions=" IL23_e:STAT3 IL21_e:STAT3 IL10:STAT3 RORGT:STAT3 IL6_e:STAT3" val="1"/>
  <parameter idActiveInteractions=" IL23_e:STAT3 IL21_e:STAT3 IL10:STAT3 RORGT:STAT3 IL6_e:STAT3 STAT3:STAT3" val="1"/>
  <parameter idActiveInteractions=" IL23_e:STAT3 IL21_e:STAT3 IL10:STAT3 RORGT:STAT3 IL6_e:STAT3 IL21:STAT3" val="1"/>
  <parameter idActiveInteractions=" IL23_e:STAT3 IL21_e:STAT3 IL10:STAT3 RORGT:STAT3 IL6_e:STAT3 IL21:STAT3 STAT3:STAT3" val="1"/>
  <parameter idActiveInteractions=" IL23_e:STAT3 IL21_e:STAT3 IL10:STAT3 RORGT:STAT3 IL6_e:STAT3 IL23:STAT3" val="1"/>
  <parameter idActiveInteractions=" IL23_e:STAT3 IL21_e:STAT3 IL10:STAT3 RORGT:STAT3 IL6_e:STAT3 IL23:STAT3 STAT3:STAT3" val="1"/>
  <parameter idActiveInteractions=" IL23_e:STAT3 IL21_e:STAT3 IL10:STAT3 RORGT:STAT3 IL6_e:STAT3 IL23:STAT3 IL21:STAT3" val="1"/>
  <parameter idActiveInteractions=" IL23_e:STAT3 IL21_e:STAT3 IL10:STAT3 RORGT:STAT3 IL6_e:STAT3 IL23:STAT3 IL21:STAT3 STAT3:STAT3" val="1"/>
  <parameter idActiveInteractions=" IL23_e:STAT3 IL21_e:STAT3 IL10:STAT3 IL10_e:STAT3 IL6_e:STAT3" val="1"/>
  <parameter idActiveInteractions=" IL23_e:STAT3 IL21_e:STAT3 IL10:STAT3 IL10_e:STAT3 IL6_e:STAT3 STAT3:STAT3" val="1"/>
  <parameter idActiveInteractions=" IL23_e:STAT3 IL21_e:STAT3 IL10:STAT3 IL10_e:STAT3 IL6_e:STAT3 IL21:STAT3" val="1"/>
  <parameter idActiveInteractions=" IL23_e:STAT3 IL21_e:STAT3 IL10:STAT3 IL10_e:STAT3 IL6_e:STAT3 IL21:STAT3 STAT3:STAT3" val="1"/>
  <parameter idActiveInteractions=" IL23_e:STAT3 IL21_e:STAT3 IL10:STAT3 IL10_e:STAT3 IL6_e:STAT3 IL23:STAT3" val="1"/>
  <parameter idActiveInteractions=" IL23_e:STAT3 IL21_e:STAT3 IL10:STAT3 IL10_e:STAT3 IL6_e:STAT3 IL23:STAT3 STAT3:STAT3" val="1"/>
  <parameter idActiveInteractions=" IL23_e:STAT3 IL21_e:STAT3 IL10:STAT3 IL10_e:STAT3 IL6_e:STAT3 IL23:STAT3 IL21:STAT3" val="1"/>
  <parameter idActiveInteractions=" IL23_e:STAT3 IL21_e:STAT3 IL10:STAT3 IL10_e:STAT3 IL6_e:STAT3 IL23:STAT3 IL21:STAT3 STAT3:STAT3" val="1"/>
  <parameter idActiveInteractions=" IL23_e:STAT3 IL21_e:STAT3 IL10:STAT3 IL10_e:STAT3 RORGT:STAT3 IL6_e:STAT3" val="1"/>
  <parameter idActiveInteractions=" IL23_e:STAT3 IL21_e:STAT3 IL10:STAT3 IL10_e:STAT3 RORGT:STAT3 IL6_e:STAT3 STAT3:STAT3" val="1"/>
  <parameter idActiveInteractions=" IL23_e:STAT3 IL21_e:STAT3 IL10:STAT3 IL10_e:STAT3 RORGT:STAT3 IL6_e:STAT3 IL21:STAT3" val="1"/>
  <parameter idActiveInteractions=" IL23_e:STAT3 IL21_e:STAT3 IL10:STAT3 IL10_e:STAT3 RORGT:STAT3 IL6_e:STAT3 IL21:STAT3 STAT3:STAT3" val="1"/>
  <parameter idActiveInteractions=" IL23_e:STAT3 IL21_e:STAT3 IL10:STAT3 IL10_e:STAT3 RORGT:STAT3 IL6_e:STAT3 IL23:STAT3" val="1"/>
  <parameter idActiveInteractions=" IL23_e:STAT3 IL21_e:STAT3 IL10:STAT3 IL10_e:STAT3 RORGT:STAT3 IL6_e:STAT3 IL23:STAT3 STAT3:STAT3" val="1"/>
  <parameter idActiveInteractions=" IL23_e:STAT3 IL21_e:STAT3 IL10:STAT3 IL10_e:STAT3 RORGT:STAT3 IL6_e:STAT3 IL23:STAT3 IL21:STAT3" val="1"/>
  <parameter idActiveInteractions=" IL23_e:STAT3 IL21_e:STAT3 IL10:STAT3 IL10_e:STAT3 RORGT:STAT3 IL6_e:STAT3 IL23:STAT3 IL21:STAT3 STAT3:STAT3" val="1"/>
  <parameter idActiveInteractions=" IL23_e:STAT3 IL21_e:STAT3 IL27_e:STAT3 IL6_e:STAT3" val="1"/>
  <parameter idActiveInteractions=" IL23_e:STAT3 IL21_e:STAT3 IL27_e:STAT3 IL6_e:STAT3 STAT3:STAT3" val="1"/>
  <parameter idActiveInteractions=" IL23_e:STAT3 IL21_e:STAT3 IL27_e:STAT3 IL6_e:STAT3 IL21:STAT3" val="1"/>
  <parameter idActiveInteractions=" IL23_e:STAT3 IL21_e:STAT3 IL27_e:STAT3 IL6_e:STAT3 IL21:STAT3 STAT3:STAT3" val="1"/>
  <parameter idActiveInteractions=" IL23_e:STAT3 IL21_e:STAT3 IL27_e:STAT3 IL6_e:STAT3 IL23:STAT3" val="1"/>
  <parameter idActiveInteractions=" IL23_e:STAT3 IL21_e:STAT3 IL27_e:STAT3 IL6_e:STAT3 IL23:STAT3 STAT3:STAT3" val="1"/>
  <parameter idActiveInteractions=" IL23_e:STAT3 IL21_e:STAT3 IL27_e:STAT3 IL6_e:STAT3 IL23:STAT3 IL21:STAT3" val="1"/>
  <parameter idActiveInteractions=" IL23_e:STAT3 IL21_e:STAT3 IL27_e:STAT3 IL6_e:STAT3 IL23:STAT3 IL21:STAT3 STAT3:STAT3" val="1"/>
  <parameter idActiveInteractions=" IL23_e:STAT3 IL21_e:STAT3 IL27_e:STAT3 RORGT:STAT3 IL6_e:STAT3" val="1"/>
  <parameter idActiveInteractions=" IL23_e:STAT3 IL21_e:STAT3 IL27_e:STAT3 RORGT:STAT3 IL6_e:STAT3 STAT3:STAT3" val="1"/>
  <parameter idActiveInteractions=" IL23_e:STAT3 IL21_e:STAT3 IL27_e:STAT3 RORGT:STAT3 IL6_e:STAT3 IL21:STAT3" val="1"/>
  <parameter idActiveInteractions=" IL23_e:STAT3 IL21_e:STAT3 IL27_e:STAT3 RORGT:STAT3 IL6_e:STAT3 IL21:STAT3 STAT3:STAT3" val="1"/>
  <parameter idActiveInteractions=" IL23_e:STAT3 IL21_e:STAT3 IL27_e:STAT3 RORGT:STAT3 IL6_e:STAT3 IL23:STAT3" val="1"/>
  <parameter idActiveInteractions=" IL23_e:STAT3 IL21_e:STAT3 IL27_e:STAT3 RORGT:STAT3 IL6_e:STAT3 IL23:STAT3 STAT3:STAT3" val="1"/>
  <parameter idActiveInteractions=" IL23_e:STAT3 IL21_e:STAT3 IL27_e:STAT3 RORGT:STAT3 IL6_e:STAT3 IL23:STAT3 IL21:STAT3" val="1"/>
  <parameter idActiveInteractions=" IL23_e:STAT3 IL21_e:STAT3 IL27_e:STAT3 RORGT:STAT3 IL6_e:STAT3 IL23:STAT3 IL21:STAT3 STAT3:STAT3" val="1"/>
  <parameter idActiveInteractions=" IL23_e:STAT3 IL21_e:STAT3 IL27_e:STAT3 IL10_e:STAT3 IL6_e:STAT3" val="1"/>
  <parameter idActiveInteractions=" IL23_e:STAT3 IL21_e:STAT3 IL27_e:STAT3 IL10_e:STAT3 IL6_e:STAT3 STAT3:STAT3" val="1"/>
  <parameter idActiveInteractions=" IL23_e:STAT3 IL21_e:STAT3 IL27_e:STAT3 IL10_e:STAT3 IL6_e:STAT3 IL21:STAT3" val="1"/>
  <parameter idActiveInteractions=" IL23_e:STAT3 IL21_e:STAT3 IL27_e:STAT3 IL10_e:STAT3 IL6_e:STAT3 IL21:STAT3 STAT3:STAT3" val="1"/>
  <parameter idActiveInteractions=" IL23_e:STAT3 IL21_e:STAT3 IL27_e:STAT3 IL10_e:STAT3 IL6_e:STAT3 IL23:STAT3" val="1"/>
  <parameter idActiveInteractions=" IL23_e:STAT3 IL21_e:STAT3 IL27_e:STAT3 IL10_e:STAT3 IL6_e:STAT3 IL23:STAT3 STAT3:STAT3" val="1"/>
  <parameter idActiveInteractions=" IL23_e:STAT3 IL21_e:STAT3 IL27_e:STAT3 IL10_e:STAT3 IL6_e:STAT3 IL23:STAT3 IL21:STAT3" val="1"/>
  <parameter idActiveInteractions=" IL23_e:STAT3 IL21_e:STAT3 IL27_e:STAT3 IL10_e:STAT3 IL6_e:STAT3 IL23:STAT3 IL21:STAT3 STAT3:STAT3" val="1"/>
  <parameter idActiveInteractions=" IL23_e:STAT3 IL21_e:STAT3 IL27_e:STAT3 IL10_e:STAT3 RORGT:STAT3 IL6_e:STAT3" val="1"/>
  <parameter idActiveInteractions=" IL23_e:STAT3 IL21_e:STAT3 IL27_e:STAT3 IL10_e:STAT3 RORGT:STAT3 IL6_e:STAT3 STAT3:STAT3" val="1"/>
  <parameter idActiveInteractions=" IL23_e:STAT3 IL21_e:STAT3 IL27_e:STAT3 IL10_e:STAT3 RORGT:STAT3 IL6_e:STAT3 IL21:STAT3" val="1"/>
  <parameter idActiveInteractions=" IL23_e:STAT3 IL21_e:STAT3 IL27_e:STAT3 IL10_e:STAT3 RORGT:STAT3 IL6_e:STAT3 IL21:STAT3 STAT3:STAT3" val="1"/>
  <parameter idActiveInteractions=" IL23_e:STAT3 IL21_e:STAT3 IL27_e:STAT3 IL10_e:STAT3 RORGT:STAT3 IL6_e:STAT3 IL23:STAT3" val="1"/>
  <parameter idActiveInteractions=" IL23_e:STAT3 IL21_e:STAT3 IL27_e:STAT3 IL10_e:STAT3 RORGT:STAT3 IL6_e:STAT3 IL23:STAT3 STAT3:STAT3" val="1"/>
  <parameter idActiveInteractions=" IL23_e:STAT3 IL21_e:STAT3 IL27_e:STAT3 IL10_e:STAT3 RORGT:STAT3 IL6_e:STAT3 IL23:STAT3 IL21:STAT3" val="1"/>
  <parameter idActiveInteractions=" IL23_e:STAT3 IL21_e:STAT3 IL27_e:STAT3 IL10_e:STAT3 RORGT:STAT3 IL6_e:STAT3 IL23:STAT3 IL21:STAT3 STAT3:STAT3" val="1"/>
  <parameter idActiveInteractions=" IL23_e:STAT3 IL21_e:STAT3 IL27_e:STAT3 IL10:STAT3 IL6_e:STAT3" val="1"/>
  <parameter idActiveInteractions=" IL23_e:STAT3 IL21_e:STAT3 IL27_e:STAT3 IL10:STAT3 IL6_e:STAT3 STAT3:STAT3" val="1"/>
  <parameter idActiveInteractions=" IL23_e:STAT3 IL21_e:STAT3 IL27_e:STAT3 IL10:STAT3 IL6_e:STAT3 IL21:STAT3" val="1"/>
  <parameter idActiveInteractions=" IL23_e:STAT3 IL21_e:STAT3 IL27_e:STAT3 IL10:STAT3 IL6_e:STAT3 IL21:STAT3 STAT3:STAT3" val="1"/>
  <parameter idActiveInteractions=" IL23_e:STAT3 IL21_e:STAT3 IL27_e:STAT3 IL10:STAT3 IL6_e:STAT3 IL23:STAT3" val="1"/>
  <parameter idActiveInteractions=" IL23_e:STAT3 IL21_e:STAT3 IL27_e:STAT3 IL10:STAT3 IL6_e:STAT3 IL23:STAT3 STAT3:STAT3" val="1"/>
  <parameter idActiveInteractions=" IL23_e:STAT3 IL21_e:STAT3 IL27_e:STAT3 IL10:STAT3 IL6_e:STAT3 IL23:STAT3 IL21:STAT3" val="1"/>
  <parameter idActiveInteractions=" IL23_e:STAT3 IL21_e:STAT3 IL27_e:STAT3 IL10:STAT3 IL6_e:STAT3 IL23:STAT3 IL21:STAT3 STAT3:STAT3" val="1"/>
  <parameter idActiveInteractions=" IL23_e:STAT3 IL21_e:STAT3 IL27_e:STAT3 IL10:STAT3 RORGT:STAT3 IL6_e:STAT3" val="1"/>
  <parameter idActiveInteractions=" IL23_e:STAT3 IL21_e:STAT3 IL27_e:STAT3 IL10:STAT3 RORGT:STAT3 IL6_e:STAT3 STAT3:STAT3" val="1"/>
  <parameter idActiveInteractions=" IL23_e:STAT3 IL21_e:STAT3 IL27_e:STAT3 IL10:STAT3 RORGT:STAT3 IL6_e:STAT3 IL21:STAT3" val="1"/>
  <parameter idActiveInteractions=" IL23_e:STAT3 IL21_e:STAT3 IL27_e:STAT3 IL10:STAT3 RORGT:STAT3 IL6_e:STAT3 IL21:STAT3 STAT3:STAT3" val="1"/>
  <parameter idActiveInteractions=" IL23_e:STAT3 IL21_e:STAT3 IL27_e:STAT3 IL10:STAT3 RORGT:STAT3 IL6_e:STAT3 IL23:STAT3" val="1"/>
  <parameter idActiveInteractions=" IL23_e:STAT3 IL21_e:STAT3 IL27_e:STAT3 IL10:STAT3 RORGT:STAT3 IL6_e:STAT3 IL23:STAT3 STAT3:STAT3" val="1"/>
  <parameter idActiveInteractions=" IL23_e:STAT3 IL21_e:STAT3 IL27_e:STAT3 IL10:STAT3 RORGT:STAT3 IL6_e:STAT3 IL23:STAT3 IL21:STAT3" val="1"/>
  <parameter idActiveInteractions=" IL23_e:STAT3 IL21_e:STAT3 IL27_e:STAT3 IL10:STAT3 RORGT:STAT3 IL6_e:STAT3 IL23:STAT3 IL21:STAT3 STAT3:STAT3" val="1"/>
  <parameter idActiveInteractions=" IL23_e:STAT3 IL21_e:STAT3 IL27_e:STAT3 IL10:STAT3 IL10_e:STAT3 IL6_e:STAT3" val="1"/>
  <parameter idActiveInteractions=" IL23_e:STAT3 IL21_e:STAT3 IL27_e:STAT3 IL10:STAT3 IL10_e:STAT3 IL6_e:STAT3 STAT3:STAT3" val="1"/>
  <parameter idActiveInteractions=" IL23_e:STAT3 IL21_e:STAT3 IL27_e:STAT3 IL10:STAT3 IL10_e:STAT3 IL6_e:STAT3 IL21:STAT3" val="1"/>
  <parameter idActiveInteractions=" IL23_e:STAT3 IL21_e:STAT3 IL27_e:STAT3 IL10:STAT3 IL10_e:STAT3 IL6_e:STAT3 IL21:STAT3 STAT3:STAT3" val="1"/>
  <parameter idActiveInteractions=" IL23_e:STAT3 IL21_e:STAT3 IL27_e:STAT3 IL10:STAT3 IL10_e:STAT3 IL6_e:STAT3 IL23:STAT3" val="1"/>
  <parameter idActiveInteractions=" IL23_e:STAT3 IL21_e:STAT3 IL27_e:STAT3 IL10:STAT3 IL10_e:STAT3 IL6_e:STAT3 IL23:STAT3 STAT3:STAT3" val="1"/>
  <parameter idActiveInteractions=" IL23_e:STAT3 IL21_e:STAT3 IL27_e:STAT3 IL10:STAT3 IL10_e:STAT3 IL6_e:STAT3 IL23:STAT3 IL21:STAT3" val="1"/>
  <parameter idActiveInteractions=" IL23_e:STAT3 IL21_e:STAT3 IL27_e:STAT3 IL10:STAT3 IL10_e:STAT3 IL6_e:STAT3 IL23:STAT3 IL21:STAT3 STAT3:STAT3" val="1"/>
  <parameter idActiveInteractions=" IL23_e:STAT3 IL21_e:STAT3 IL27_e:STAT3 IL10:STAT3 IL10_e:STAT3 RORGT:STAT3 IL6_e:STAT3" val="1"/>
  <parameter idActiveInteractions=" IL23_e:STAT3 IL21_e:STAT3 IL27_e:STAT3 IL10:STAT3 IL10_e:STAT3 RORGT:STAT3 IL6_e:STAT3 STAT3:STAT3" val="1"/>
  <parameter idActiveInteractions=" IL23_e:STAT3 IL21_e:STAT3 IL27_e:STAT3 IL10:STAT3 IL10_e:STAT3 RORGT:STAT3 IL6_e:STAT3 IL21:STAT3" val="1"/>
  <parameter idActiveInteractions=" IL23_e:STAT3 IL21_e:STAT3 IL27_e:STAT3 IL10:STAT3 IL10_e:STAT3 RORGT:STAT3 IL6_e:STAT3 IL21:STAT3 STAT3:STAT3" val="1"/>
  <parameter idActiveInteractions=" IL23_e:STAT3 IL21_e:STAT3 IL27_e:STAT3 IL10:STAT3 IL10_e:STAT3 RORGT:STAT3 IL6_e:STAT3 IL23:STAT3" val="1"/>
  <parameter idActiveInteractions=" IL23_e:STAT3 IL21_e:STAT3 IL27_e:STAT3 IL10:STAT3 IL10_e:STAT3 RORGT:STAT3 IL6_e:STAT3 IL23:STAT3 STAT3:STAT3" val="1"/>
  <parameter idActiveInteractions=" IL23_e:STAT3 IL21_e:STAT3 IL27_e:STAT3 IL10:STAT3 IL10_e:STAT3 RORGT:STAT3 IL6_e:STAT3 IL23:STAT3 IL21:STAT3" val="1"/>
  <parameter idActiveInteractions=" IL23_e:STAT3 IL21_e:STAT3 IL27_e:STAT3 IL10:STAT3 IL10_e:STAT3 RORGT:STAT3 IL6_e:STAT3 IL23:STAT3 IL21:STAT3 STAT3:STAT3" val="1"/>

			<nodevisualsetting>
				<ellipse x="511" y="339" width="67" height="25" backgroundColor="#ffffff" foregroundColor="#000000"/>
			</nodevisualsetting>
</node>
<node id="TGFB" maxvalue="1">
  <parameter idActiveInteractions=" FOXP3:TGFB proliferation:TGFB NFAT:TGFB" val="1"/>

			<nodevisualsetting>
				<ellipse x="731" y="444" width="45" height="25" backgroundColor="#ffffff" foregroundColor="#000000"/>
			</nodevisualsetting>
</node>
<node id="IL4_e" maxvalue="1" input="true">
			<nodevisualsetting>
				<ellipse x="903" y="0" width="55" height="25" backgroundColor="#000000" foregroundColor="#ffffff"/>
			</nodevisualsetting>
</node>
<node id="proliferation" maxvalue="1">
  <parameter idActiveInteractions=" STAT5:proliferation" val="1"/>
  <parameter idActiveInteractions=" STAT5:proliferation proliferation:proliferation" val="1"/>
  <parameter idActiveInteractions=" proliferation:proliferation" val="1"/>

			<nodevisualsetting>
				<ellipse x="1168" y="39" width="108" height="27" backgroundColor="#ffffff" foregroundColor="#000000"/>
			</nodevisualsetting>
</node>
<node id="IL2RA" maxvalue="1">
  <parameter idActiveInteractions=" STAT5:IL2RA NFAT:IL2RA" val="1"/>
  <parameter idActiveInteractions=" FOXP3:IL2RA NFAT:IL2RA" val="1"/>
  <parameter idActiveInteractions=" FOXP3:IL2RA STAT5:IL2RA NFAT:IL2RA" val="1"/>
  <parameter idActiveInteractions=" NFAT:IL2RA TGFB:IL2RA" val="1"/>
  <parameter idActiveInteractions=" STAT5:IL2RA NFAT:IL2RA TGFB:IL2RA" val="1"/>
  <parameter idActiveInteractions=" FOXP3:IL2RA NFAT:IL2RA TGFB:IL2RA" val="1"/>
  <parameter idActiveInteractions=" FOXP3:IL2RA STAT5:IL2RA NFAT:IL2RA TGFB:IL2RA" val="1"/>
  <parameter idActiveInteractions=" NFAT:IL2RA TGFB_e:IL2RA" val="1"/>
  <parameter idActiveInteractions=" NFAT:IL2RA TGFB_e:IL2RA TGFB:IL2RA" val="1"/>
  <parameter idActiveInteractions=" STAT5:IL2RA NFAT:IL2RA TGFB_e:IL2RA" val="1"/>
  <parameter idActiveInteractions=" STAT5:IL2RA NFAT:IL2RA TGFB_e:IL2RA TGFB:IL2RA" val="1"/>
  <parameter idActiveInteractions=" FOXP3:IL2RA NFAT:IL2RA TGFB_e:IL2RA" val="1"/>
  <parameter idActiveInteractions=" FOXP3:IL2RA NFAT:IL2RA TGFB_e:IL2RA TGFB:IL2RA" val="1"/>
  <parameter idActiveInteractions=" FOXP3:IL2RA STAT5:IL2RA NFAT:IL2RA TGFB_e:IL2RA" val="1"/>
  <parameter idActiveInteractions=" FOXP3:IL2RA STAT5:IL2RA NFAT:IL2RA TGFB_e:IL2RA TGFB:IL2RA" val="1"/>
  <parameter idActiveInteractions=" NFAT:IL2RA APC:IL2RA" val="1"/>
  <parameter idActiveInteractions=" NFAT:IL2RA APC:IL2RA TGFB:IL2RA" val="1"/>
  <parameter idActiveInteractions=" NFAT:IL2RA APC:IL2RA TGFB_e:IL2RA" val="1"/>
  <parameter idActiveInteractions=" NFAT:IL2RA APC:IL2RA TGFB_e:IL2RA TGFB:IL2RA" val="1"/>
  <parameter idActiveInteractions=" STAT5:IL2RA NFAT:IL2RA APC:IL2RA" val="1"/>
  <parameter idActiveInteractions=" STAT5:IL2RA NFAT:IL2RA APC:IL2RA TGFB:IL2RA" val="1"/>
  <parameter idActiveInteractions=" STAT5:IL2RA NFAT:IL2RA APC:IL2RA TGFB_e:IL2RA" val="1"/>
  <parameter idActiveInteractions=" STAT5:IL2RA NFAT:IL2RA APC:IL2RA TGFB_e:IL2RA TGFB:IL2RA" val="1"/>
  <parameter idActiveInteractions=" FOXP3:IL2RA NFAT:IL2RA APC:IL2RA" val="1"/>
  <parameter idActiveInteractions=" FOXP3:IL2RA NFAT:IL2RA APC:IL2RA TGFB:IL2RA" val="1"/>
  <parameter idActiveInteractions=" FOXP3:IL2RA NFAT:IL2RA APC:IL2RA TGFB_e:IL2RA" val="1"/>
  <parameter idActiveInteractions=" FOXP3:IL2RA NFAT:IL2RA APC:IL2RA TGFB_e:IL2RA TGFB:IL2RA" val="1"/>
  <parameter idActiveInteractions=" FOXP3:IL2RA STAT5:IL2RA NFAT:IL2RA APC:IL2RA" val="1"/>
  <parameter idActiveInteractions=" FOXP3:IL2RA STAT5:IL2RA NFAT:IL2RA APC:IL2RA TGFB:IL2RA" val="1"/>
  <parameter idActiveInteractions=" FOXP3:IL2RA STAT5:IL2RA NFAT:IL2RA APC:IL2RA TGFB_e:IL2RA" val="1"/>
  <parameter idActiveInteractions=" FOXP3:IL2RA STAT5:IL2RA NFAT:IL2RA APC:IL2RA TGFB_e:IL2RA TGFB:IL2RA" val="1"/>

			<nodevisualsetting>
				<ellipse x="1131" y="103" width="55" height="27" backgroundColor="#cccccc" foregroundColor="#000000"/>
			</nodevisualsetting>
</node>
<node id="RORGT" maxvalue="1">
  <parameter idActiveInteractions=" STAT3:RORGT RORGT:RORGT" val="1"/>
  <parameter idActiveInteractions=" RORGT:RORGT TGFB:RORGT" val="1"/>
  <parameter idActiveInteractions=" STAT3:RORGT TGFB:RORGT" val="1"/>
  <parameter idActiveInteractions=" STAT3:RORGT RORGT:RORGT TGFB:RORGT" val="1"/>
  <parameter idActiveInteractions=" RORGT:RORGT TGFB_e:RORGT" val="1"/>
  <parameter idActiveInteractions=" RORGT:RORGT TGFB_e:RORGT TGFB:RORGT" val="1"/>
  <parameter idActiveInteractions=" STAT3:RORGT TGFB_e:RORGT" val="1"/>
  <parameter idActiveInteractions=" STAT3:RORGT TGFB_e:RORGT TGFB:RORGT" val="1"/>
  <parameter idActiveInteractions=" STAT3:RORGT RORGT:RORGT TGFB_e:RORGT" val="1"/>
  <parameter idActiveInteractions=" STAT3:RORGT RORGT:RORGT TGFB_e:RORGT TGFB:RORGT" val="1"/>

			<nodevisualsetting>
				<ellipse x="536" y="696" width="55" height="25" backgroundColor="#ffffff" foregroundColor="#000000"/>
			</nodevisualsetting>
</node>
<node id="IFNB_e" maxvalue="1" input="true">
			<nodevisualsetting>
				<ellipse x="131" y="4" width="55" height="25" backgroundColor="#000000" foregroundColor="#ffffff"/>
			</nodevisualsetting>
</node>
<node id="IL2" maxvalue="1">
  <parameter idActiveInteractions=" NFAT:IL2" val="1"/>
  <parameter idActiveInteractions=" STAT6:IL2 NFAT:IL2" val="1"/>
  <parameter idActiveInteractions=" TBET:IL2 NFAT:IL2" val="1"/>
  <parameter idActiveInteractions=" TBET:IL2 STAT6:IL2 NFAT:IL2" val="1"/>
  <parameter idActiveInteractions=" STAT5:IL2 NFAT:IL2" val="1"/>
  <parameter idActiveInteractions=" STAT5:IL2 TBET:IL2 NFAT:IL2" val="1"/>
  <parameter idActiveInteractions=" NFAT:IL2 APC:IL2" val="1"/>
  <parameter idActiveInteractions=" STAT6:IL2 NFAT:IL2 APC:IL2" val="1"/>
  <parameter idActiveInteractions=" STAT5:IL2 NFAT:IL2 APC:IL2" val="1"/>
  <parameter idActiveInteractions=" APC:IL2" val="1"/>
  <parameter idActiveInteractions=" APC:IL2 STAT6:IL2" val="1"/>
  <parameter idActiveInteractions=" STAT5:IL2 APC:IL2" val="1"/>

			<nodevisualsetting>
				<ellipse x="1080" y="478" width="60" height="25" backgroundColor="#ffffff" foregroundColor="#000000"/>
			</nodevisualsetting>
</node>
<node id="GATA3" maxvalue="1">
  <parameter idActiveInteractions=" GATA3:GATA3" val="1"/>
  <parameter idActiveInteractions=" STAT6:GATA3 GATA3:GATA3" val="1"/>
  <parameter idActiveInteractions=" STAT6:GATA3" val="1"/>

			<nodevisualsetting>
				<ellipse x="437" y="694" width="64" height="25" backgroundColor="#ffffff" foregroundColor="#000000"/>
			</nodevisualsetting>
</node>
<node id="IL23" maxvalue="1">
  <parameter idActiveInteractions=" STAT3:IL23 proliferation:IL23 NFAT:IL23" val="1"/>

			<nodevisualsetting>
				<ellipse x="562" y="448" width="45" height="25" backgroundColor="#cccccc" foregroundColor="#000000"/>
			</nodevisualsetting>
</node>
<node id="STAT4" maxvalue="1">
  <parameter idActiveInteractions=" STAT1:STAT4 IL12_e:STAT4" val="1"/>

			<nodevisualsetting>
				<ellipse x="803" y="337" width="55" height="25" backgroundColor="#cccccc" foregroundColor="#000000"/>
			</nodevisualsetting>
</node>
<node id="STAT1" maxvalue="1">
  <parameter idActiveInteractions=" IFNG:STAT1" val="1"/>
  <parameter idActiveInteractions=" IL27_e:STAT1" val="1"/>
  <parameter idActiveInteractions=" IL27_e:STAT1 IFNG:STAT1" val="1"/>
  <parameter idActiveInteractions=" IFNG_e:STAT1" val="1"/>
  <parameter idActiveInteractions=" IFNG_e:STAT1 IFNG:STAT1" val="1"/>
  <parameter idActiveInteractions=" IL27_e:STAT1 IFNG_e:STAT1" val="1"/>
  <parameter idActiveInteractions=" IL27_e:STAT1 IFNG_e:STAT1 IFNG:STAT1" val="1"/>
  <parameter idActiveInteractions=" IFNB_e:STAT1" val="1"/>
  <parameter idActiveInteractions=" IFNB_e:STAT1 IFNG:STAT1" val="1"/>
  <parameter idActiveInteractions=" IFNB_e:STAT1 IFNG_e:STAT1" val="1"/>
  <parameter idActiveInteractions=" IFNB_e:STAT1 IFNG_e:STAT1 IFNG:STAT1" val="1"/>
  <parameter idActiveInteractions=" IFNB_e:STAT1 IL27_e:STAT1" val="1"/>
  <parameter idActiveInteractions=" IFNB_e:STAT1 IL27_e:STAT1 IFNG:STAT1" val="1"/>
  <parameter idActiveInteractions=" IFNB_e:STAT1 IL27_e:STAT1 IFNG_e:STAT1" val="1"/>
  <parameter idActiveInteractions=" IFNB_e:STAT1 IL27_e:STAT1 IFNG_e:STAT1 IFNG:STAT1" val="1"/>

			<nodevisualsetting>
				<ellipse x="180" y="331" width="55" height="25" backgroundColor="#cccccc" foregroundColor="#000000"/>
			</nodevisualsetting>
</node>
		<edge id="IL2_e:IL2R" from="IL2_e" to="IL2R" minvalue="1" sign="positive">
			<edgevisualsetting>
				<polyline points="1113,14 1113,87 1100,194" line_style="straight" line_color="#006600" line_width="2" routage="manual"/>
			</edgevisualsetting>
		</edge>
		<edge id="IL6_e:STAT3" from="IL6_e" to="STAT3" minvalue="1" sign="positive">
			<edgevisualsetting>
				<polyline points="408,15 408,337 544,351" line_style="straight" line_color="#006600" pattern="dash" line_width="2" routage="manual"/>
			</edgevisualsetting>
		</edge>
		<edge id="IL21:STAT3" from="IL21" to="STAT3" minvalue="1" sign="positive">
			<edgevisualsetting>
				<polyline points="482,460 522,461 544,351" line_style="straight" line_color="#006600" pattern="dash" line_width="2" routage="manual"/>
			</edgevisualsetting>
		</edge>
		<edge id="IL21_e:STAT3" from="IL21_e" to="STAT3" minvalue="1" sign="positive">
			<edgevisualsetting>
				<polyline points="516,14 517,166 544,351" line_style="straight" line_color="#006600" pattern="dash" line_width="2" routage="manual"/>
			</edgevisualsetting>
		</edge>
		<edge id="IL2R:STAT5:1" from="IL2R" to="STAT5" minvalue="1" maxvalue="1" sign="positive">
			<edgevisualsetting>
				<polyline points="1100,194 1035,197 1010,348" line_style="straight" line_color="#006600" line_width="2" routage="manual"/>
			</edgevisualsetting>
		</edge>
		<edge id="IL2R:STAT5:2" from="IL2R" to="STAT5" minvalue="2" sign="positive">
			<edgevisualsetting>
				<polyline points="1100,194 1035,197 1010,348" line_style="straight" line_color="#006600" line_width="2" routage="manual"/>
			</edgevisualsetting>
		</edge>
		<edge id="IL10_e:STAT3" from="IL10_e" to="STAT3" minvalue="1" sign="positive">
			<edgevisualsetting>
				<polyline points="647,14 649,344 544,351" line_style="straight" line_color="#006600" pattern="dash" line_width="2" routage="manual"/>
			</edgevisualsetting>
		</edge>
		<edge id="IFNG:STAT1" from="IFNG" to="STAT1" minvalue="1" sign="positive">
			<edgevisualsetting>
				<polyline points="290,458 227,454 207,343" line_style="straight" line_color="#006600" pattern="dash" line_width="2" routage="manual"/>
			</edgevisualsetting>
		</edge>
		<edge id="IL23_e:STAT3" from="IL23_e" to="STAT3" minvalue="1" sign="positive">
			<edgevisualsetting>
				<polyline points="582,14 568,164 544,351" line_style="straight" line_color="#006600" pattern="dash" line_width="2" routage="manual"/>
			</edgevisualsetting>
		</edge>
		<edge id="TBET:IFNG" from="TBET" to="IFNG" minvalue="1" sign="positive">
			<edgevisualsetting>
				<polyline points="164,704 145,462 290,458" line_style="straight" line_color="#006600" line_width="2" routage="manual"/>
			</edgevisualsetting>
		</edge>
		<edge id="TBET:IL4" from="TBET" to="IL4" minvalue="1" sign="negative">
			<edgevisualsetting>
				<polyline points="164,704 165,748 970,748 948,497" line_style="straight" line_color="#cc0000" line_width="2" routage="manual"/>
			</edgevisualsetting>
		</edge>
		<edge id="TBET:GATA3" from="TBET" to="GATA3" minvalue="1" sign="negative">
			<edgevisualsetting>
				<polyline points="164,704 291,711 469,706" line_style="straight" line_color="#cc0000" line_width="2" routage="manual"/>
			</edgevisualsetting>
		</edge>
		<edge id="TBET:TBET" from="TBET" to="TBET" minvalue="1" sign="positive">
			<edgevisualsetting>
				<polyline points="164,704 154,675 164,671 174,675 164,704" line_style="curve" line_color="#006600" line_width="2" routage="auto"/>
			</edgevisualsetting>
		</edge>
		<edge id="TBET:IL2" from="TBET" to="IL2" minvalue="1" sign="negative">
			<edgevisualsetting>
				<polyline points="164,704 165,748 1109,747 1110,490" line_style="straight" line_color="#cc0000" line_width="2" routage="manual"/>
			</edgevisualsetting>
		</edge>
		<edge id="IL15_e:STAT5" from="IL15_e" to="STAT5" minvalue="1" sign="positive">
			<edgevisualsetting>
				<polyline points="1030,13 1027,180 1010,348" line_style="straight" line_color="#006600" pattern="dash" line_width="2" routage="manual"/>
			</edgevisualsetting>
		</edge>
		<edge id="IFNG_e:STAT1" from="IFNG_e" to="STAT1" minvalue="1" sign="positive">
			<edgevisualsetting>
				<polyline points="233,17 226,163 207,343" line_style="straight" line_color="#006600" pattern="dash" line_width="2" routage="manual"/>
			</edgevisualsetting>
		</edge>
		<edge id="IL12_e:STAT4" from="IL12_e" to="STAT4" minvalue="1" sign="positive">
			<edgevisualsetting>
				<polyline points="826,13 833,198 830,349" line_style="straight" line_color="#006600" pattern="dash" line_width="2" routage="manual"/>
			</edgevisualsetting>
		</edge>
		<edge id="NFAT:IFNG" from="NFAT" to="IFNG" minvalue="1" sign="positive">
			<edgevisualsetting>
				<polyline points="1323,352 1323,414 306,416 290,458" line_style="straight" line_color="#006600" line_width="2" routage="manual"/>
			</edgevisualsetting>
		</edge>
		<edge id="NFAT:IL4" from="NFAT" to="IL4" minvalue="1" sign="positive">
			<edgevisualsetting>
				<polyline points="1323,352 1324,414 931,416 948,497" line_style="straight" line_color="#006600" line_width="2" routage="manual"/>
			</edgevisualsetting>
		</edge>
		<edge id="NFAT:IL10" from="NFAT" to="IL10" minvalue="1" sign="positive">
			<edgevisualsetting>
				<polyline points="1323,352 1323,415 683,415 667,462" line_style="straight" line_color="#006600" line_width="2" routage="manual"/>
			</edgevisualsetting>
		</edge>
		<edge id="NFAT:IL2" from="NFAT" to="IL2" minvalue="1" sign="positive">
			<edgevisualsetting>
				<polyline points="1323,352 1324,415 1088,415 1110,490" line_style="straight" line_color="#006600" line_width="2" routage="manual"/>
			</edgevisualsetting>
		</edge>
		<edge id="NFAT:FOXP3" from="NFAT" to="FOXP3" minvalue="1" sign="positive">
			<edgevisualsetting>
				<polyline points="1323,352 1338,759 703,761 685,707" line_style="straight" line_color="#006600" line_width="2" routage="manual"/>
			</edgevisualsetting>
		</edge>
		<edge id="NFAT:IL2RA" from="NFAT" to="IL2RA" minvalue="1" sign="positive">
			<edgevisualsetting>
				<polyline points="1323,352 1339,224 1184,225 1158,116" line_style="straight" line_color="#006600" line_width="2" routage="manual"/>
			</edgevisualsetting>
		</edge>
		<edge id="NFAT:IL17" from="NFAT" to="IL17" minvalue="1" sign="positive">
			<edgevisualsetting>
				<polyline points="1323,352 1324,414 1237,414 1219,461" line_style="straight" line_color="#006600" line_width="2" routage="manual"/>
			</edgevisualsetting>
		</edge>
		<edge id="NFAT:TGFB" from="NFAT" to="TGFB" minvalue="1" sign="positive">
			<edgevisualsetting>
				<polyline points="1323,352 1324,415 768,414 753,456" line_style="straight" line_color="#006600" line_width="2" routage="manual"/>
			</edgevisualsetting>
		</edge>
		<edge id="NFAT:IL23" from="NFAT" to="IL23" minvalue="1" sign="positive">
			<edgevisualsetting>
				<polyline points="1323,352 1323,415 598,414 584,460" line_style="straight" line_color="#006600" line_width="2" routage="manual"/>
			</edgevisualsetting>
		</edge>
		<edge id="NFAT:IL21" from="NFAT" to="IL21" minvalue="1" sign="positive">
			<edgevisualsetting>
				<polyline points="1323,352 1323,413 498,415 482,460" line_style="straight" line_color="#006600" line_width="2" routage="manual"/>
			</edgevisualsetting>
		</edge>
		<edge id="STAT5:proliferation" from="STAT5" to="proliferation" minvalue="2" sign="positive">
			<edgevisualsetting>
				<polyline points="1010,348 1211,346 1222,52" line_style="straight" line_color="#006600" pattern="dash" line_width="2" routage="manual"/>
			</edgevisualsetting>
		</edge>
		<edge id="STAT5:IL17" from="STAT5" to="IL17" minvalue="1" sign="negative">
			<edgevisualsetting>
				<polyline points="1010,348 1203,356 1219,461" line_style="straight" line_color="#cc0000" line_width="2" routage="manual"/>
			</edgevisualsetting>
		</edge>
		<edge id="STAT5:IL2RA" from="STAT5" to="IL2RA" minvalue="1" sign="positive">
			<edgevisualsetting>
				<polyline points="1010,348 1174,346 1158,116" line_style="straight" line_color="#006600" line_width="2" routage="manual"/>
			</edgevisualsetting>
		</edge>
		<edge id="STAT5:IL2" from="STAT5" to="IL2" minvalue="1" sign="negative">
			<edgevisualsetting>
				<polyline points="1010,348 1023,490 1110,490" line_style="straight" line_color="#cc0000" line_width="2" routage="manual"/>
			</edgevisualsetting>
		</edge>
		<edge id="STAT5:FOXP3" from="STAT5" to="FOXP3" minvalue="1" sign="positive">
			<edgevisualsetting>
				<polyline points="1010,348 1008,706 685,707" line_style="straight" line_color="#006600" line_width="2" routage="manual"/>
			</edgevisualsetting>
		</edge>
		<edge id="STAT5:STAT5" from="STAT5" to="STAT5" minvalue="2" sign="positive">
			<edgevisualsetting>
				<polyline points="1010,348 1000,319 1010,315 1020,319 1010,348" line_style="curve" line_color="#006600" pattern="dash" line_width="2" routage="auto"/>
			</edgevisualsetting>
		</edge>
		<edge id="APC:IL2RA" from="APC" to="IL2RA" minvalue="1" sign="positive">
			<edgevisualsetting>
				<polyline points="1382,16 1386,110 1158,116" line_style="straight" line_color="#006600" pattern="dash" line_width="2" routage="manual"/>
			</edgevisualsetting>
		</edge>
		<edge id="APC:IL2" from="APC" to="IL2" minvalue="1" sign="unknown">
			<edgevisualsetting>
				<polyline points="1382,16 1395,492 1110,490" line_style="straight" line_color="#0000ff" pattern="dash" line_width="2" routage="manual"/>
			</edgevisualsetting>
		</edge>
		<edge id="APC:NFAT" from="APC" to="NFAT" minvalue="1" sign="positive">
			<edgevisualsetting>
				<polyline points="1382,16 1386,351 1323,352" line_style="straight" line_color="#006600" pattern="dash" line_width="2" routage="manual"/>
			</edgevisualsetting>
		</edge>
		<edge id="APC:IL17" from="APC" to="IL17" minvalue="1" sign="positive">
			<edgevisualsetting>
				<polyline points="1382,16 1387,458 1219,461" line_style="straight" line_color="#006600" pattern="dash" line_width="2" routage="manual"/>
			</edgevisualsetting>
		</edge>
		<edge id="STAT6:GATA3" from="STAT6" to="GATA3" minvalue="1" sign="positive">
<annotation>
  <comment>activated by STAT6 and self-maintained. Inhibited by Tbet</comment>
</annotation>
			<edgevisualsetting>
				<polyline points="914,348 892,555 489,554 469,706" line_style="straight" line_color="#006600" line_width="2" routage="manual"/>
			</edgevisualsetting>
		</edge>
		<edge id="STAT6:IL2" from="STAT6" to="IL2" minvalue="1" sign="negative">
			<edgevisualsetting>
				<polyline points="914,348 912,391 1108,391 1110,490" line_style="straight" line_color="#cc0000" line_width="2" routage="manual"/>
			</edgevisualsetting>
		</edge>
		<edge id="STAT6:IL17" from="STAT6" to="IL17" minvalue="1" sign="negative">
			<edgevisualsetting>
				<polyline points="914,348 925,377 1181,379 1181,457 1219,461" line_style="straight" line_color="#cc0000" line_width="2" routage="manual"/>
			</edgevisualsetting>
		</edge>
		<edge id="STAT6:STAT4" from="STAT6" to="STAT4" minvalue="1" sign="negative">
			<edgevisualsetting>
				<polyline points="914,348 875,350 830,349" line_style="straight" line_color="#cc0000" pattern="dash" line_width="2" routage="manual"/>
			</edgevisualsetting>
		</edge>
		<edge id="FOXP3:IFNG" from="FOXP3" to="IFNG" minvalue="1" sign="negative">
			<edgevisualsetting>
				<polyline points="685,707 659,577 293,575 290,458" line_style="straight" line_color="#cc0000" line_width="2" routage="manual"/>
			</edgevisualsetting>
		</edge>
		<edge id="FOXP3:IL4" from="FOXP3" to="IL4" minvalue="1" sign="negative">
			<edgevisualsetting>
				<polyline points="685,707 949,713 948,497" line_style="straight" line_color="#cc0000" line_width="2" routage="manual"/>
			</edgevisualsetting>
		</edge>
		<edge id="FOXP3:IL2" from="FOXP3" to="IL2" minvalue="1" sign="negative">
			<edgevisualsetting>
				<polyline points="685,707 1083,713 1110,490" line_style="straight" line_color="#cc0000" line_width="2" routage="manual"/>
			</edgevisualsetting>
		</edge>
		<edge id="FOXP3:IL17" from="FOXP3" to="IL17" minvalue="1" sign="negative">
			<edgevisualsetting>
				<polyline points="685,707 1228,713 1219,461" line_style="straight" line_color="#cc0000" line_width="2" routage="manual"/>
			</edgevisualsetting>
		</edge>
		<edge id="FOXP3:IL2RA" from="FOXP3" to="IL2RA" minvalue="1" sign="positive">
			<edgevisualsetting>
				<polyline points="685,707 1263,721 1262,124 1158,116" line_style="straight" line_color="#006600" line_width="2" routage="manual"/>
			</edgevisualsetting>
		</edge>
		<edge id="FOXP3:TGFB" from="FOXP3" to="TGFB" minvalue="1" sign="positive">
<annotation>
  <comment>real link unknown</comment>
</annotation>
			<edgevisualsetting>
				<polyline points="685,707 761,700 753,456" line_style="straight" line_color="#006600" line_width="2" routage="manual"/>
			</edgevisualsetting>
		</edge>
		<edge id="FOXP3:FOXP3" from="FOXP3" to="FOXP3" minvalue="1" sign="positive">
			<edgevisualsetting>
				<polyline points="685,707 675,677 685,673 695,677 685,707" line_style="curve" line_color="#006600" line_width="2" routage="auto"/>
			</edgevisualsetting>
		</edge>
		<edge id="IL4:STAT5" from="IL4" to="STAT5" minvalue="1" sign="positive">
			<edgevisualsetting>
				<polyline points="948,497 998,498 1010,348" line_style="straight" line_color="#009900" pattern="dash" line_width="2" routage="manual"/>
			</edgevisualsetting>
		</edge>
		<edge id="IL4:STAT6" from="IL4" to="STAT6" minvalue="1" sign="positive">
			<edgevisualsetting>
				<polyline points="948,497 902,489 914,348" line_style="straight" line_color="#009900" pattern="dash" line_width="2" routage="manual"/>
			</edgevisualsetting>
		</edge>
		<edge id="TGFB_e:IL2RA" from="TGFB_e" to="IL2RA" minvalue="1" sign="positive">
			<edgevisualsetting>
				<polyline points="716,14 722,114 1158,116" line_style="straight" line_color="#006600" pattern="dash" line_width="2" routage="manual"/>
			</edgevisualsetting>
		</edge>
		<edge id="TGFB_e:FOXP3" from="TGFB_e" to="FOXP3" minvalue="1" sign="positive">
			<edgevisualsetting>
				<polyline points="716,14 705,316 685,707" line_style="straight" line_color="#006600" pattern="dash" line_width="2" routage="manual"/>
			</edgevisualsetting>
		</edge>
		<edge id="TGFB_e:RORGT" from="TGFB_e" to="RORGT" minvalue="1" sign="positive">
			<edgevisualsetting>
				<polyline points="716,14 704,630 589,630 563,708" line_style="straight" line_color="#006600" pattern="dash" line_width="2" routage="manual"/>
			</edgevisualsetting>
		</edge>
		<edge id="IL27_e:STAT1" from="IL27_e" to="STAT1" minvalue="1" sign="positive">
			<edgevisualsetting>
				<polyline points="328,16 315,344 207,343" line_style="straight" line_color="#006600" pattern="dash" line_width="2" routage="manual"/>
			</edgevisualsetting>
		</edge>
		<edge id="IL27_e:STAT3" from="IL27_e" to="STAT3" minvalue="1" sign="positive">
			<edgevisualsetting>
				<polyline points="328,16 339,345 544,351" line_style="straight" line_color="#006600" pattern="dash" line_width="2" routage="manual"/>
			</edgevisualsetting>
		</edge>
		<edge id="IL10:STAT3" from="IL10" to="STAT3" minvalue="1" sign="positive">
			<edgevisualsetting>
				<polyline points="667,462 651,357 544,351" line_style="straight" line_color="#006600" pattern="dash" line_width="2" routage="manual"/>
			</edgevisualsetting>
		</edge>
		<edge id="STAT3:RORGT" from="STAT3" to="RORGT" minvalue="1" sign="positive">
			<edgevisualsetting>
				<polyline points="544,351 543,523 563,708" line_style="straight" line_color="#006600" line_width="2" routage="manual"/>
			</edgevisualsetting>
		</edge>
		<edge id="STAT3:IFNG" from="STAT3" to="IFNG" minvalue="1" sign="negative">
			<edgevisualsetting>
				<polyline points="544,351 268,351 290,458" line_style="straight" line_color="#cc0000" line_width="2" routage="manual"/>
			</edgevisualsetting>
		</edge>
		<edge id="STAT3:IL17" from="STAT3" to="IL17" minvalue="1" sign="positive">
			<edgevisualsetting>
				<polyline points="544,351 553,528 1204,527 1219,461" line_style="straight" line_color="#006600" line_width="2" routage="manual"/>
			</edgevisualsetting>
		</edge>
		<edge id="STAT3:IL21" from="STAT3" to="IL21" minvalue="1" sign="positive">
			<edgevisualsetting>
				<polyline points="544,351 484,357 482,460" line_style="straight" line_color="#006600" line_width="2" routage="manual"/>
			</edgevisualsetting>
		</edge>
		<edge id="STAT3:IL23" from="STAT3" to="IL23" minvalue="1" sign="positive">
			<edgevisualsetting>
				<polyline points="544,351 567,412 584,460" line_style="straight" line_color="#006600" line_width="2" routage="manual"/>
			</edgevisualsetting>
		</edge>
		<edge id="STAT3:FOXP3" from="STAT3" to="FOXP3" minvalue="1" sign="negative">
			<edgevisualsetting>
				<polyline points="544,351 616,362 616,698 685,707" line_style="straight" line_color="#cc0000" line_width="2" routage="manual"/>
			</edgevisualsetting>
		</edge>
		<edge id="STAT3:IL10" from="STAT3" to="IL10" minvalue="1" sign="positive">
			<edgevisualsetting>
				<polyline points="544,351 675,352 667,462" line_style="straight" line_color="#006600" line_width="2" routage="manual"/>
			</edgevisualsetting>
		</edge>
		<edge id="STAT3:STAT3" from="STAT3" to="STAT3" minvalue="1" sign="positive">
			<edgevisualsetting>
				<polyline points="544,351 534,322 544,318 554,322 544,351" line_style="straight" line_color="#006600" pattern="dash" line_width="2" routage="manual"/>
			</edgevisualsetting>
		</edge>
		<edge id="TGFB:IL2RA" from="TGFB" to="IL2RA" minvalue="1" sign="positive">
			<edgevisualsetting>
				<polyline points="753,456 1159,455 1158,116" line_style="straight" line_color="#006600" pattern="dash" line_width="2" routage="manual"/>
			</edgevisualsetting>
		</edge>
		<edge id="TGFB:FOXP3" from="TGFB" to="FOXP3" minvalue="1" sign="positive">
			<edgevisualsetting>
				<polyline points="753,456 716,459 685,707" line_style="straight" line_color="#006600" pattern="dash" line_width="2" routage="manual"/>
			</edgevisualsetting>
		</edge>
		<edge id="TGFB:RORGT" from="TGFB" to="RORGT" minvalue="1" sign="positive">
			<edgevisualsetting>
				<polyline points="753,456 744,610 581,610 563,708" line_style="straight" line_color="#006600" pattern="dash" line_width="2" routage="manual"/>
			</edgevisualsetting>
		</edge>
		<edge id="IL4_e:STAT5" from="IL4_e" to="STAT5" minvalue="1" sign="positive">
			<edgevisualsetting>
				<polyline points="930,12 953,344 1010,348" line_style="straight" line_color="#006600" pattern="dash" line_width="2" routage="manual"/>
			</edgevisualsetting>
		</edge>
		<edge id="IL4_e:STAT6" from="IL4_e" to="STAT6" minvalue="1" sign="positive">
			<edgevisualsetting>
				<polyline points="930,12 911,195 914,348" line_style="straight" line_color="#006600" pattern="dash" line_width="2" routage="manual"/>
			</edgevisualsetting>
		</edge>
		<edge id="proliferation:IL4" from="proliferation" to="IL4" minvalue="1" sign="positive">
			<edgevisualsetting>
				<polyline points="1222,52 1223,398 960,399 948,497" line_style="straight" line_color="#000000" line_width="2" routage="manual"/>
			</edgevisualsetting>
		</edge>
		<edge id="proliferation:IFNG" from="proliferation" to="IFNG" minvalue="1" sign="positive">
			<edgevisualsetting>
				<polyline points="1222,52 1223,399 295,399 290,458" line_style="straight" line_color="#000000" line_width="2" routage="manual"/>
			</edgevisualsetting>
		</edge>
		<edge id="proliferation:IL10" from="proliferation" to="IL10" minvalue="1" sign="positive">
			<edgevisualsetting>
				<polyline points="1222,52 1223,399 665,400 667,462" line_style="straight" line_color="#000000" line_width="2" routage="manual"/>
			</edgevisualsetting>
		</edge>
		<edge id="proliferation:proliferation" from="proliferation" to="proliferation" minvalue="1" sign="positive">
			<edgevisualsetting>
				<polyline points="1222,52 1208,18 1222,12 1235,18 1222,52" line_style="curve" line_color="#000000" line_width="2" routage="auto"/>
			</edgevisualsetting>
		</edge>
		<edge id="proliferation:IL17" from="proliferation" to="IL17" minvalue="1" sign="positive">
			<edgevisualsetting>
				<polyline points="1222,52 1222,284 1219,461" line_style="straight" line_color="#000000" line_width="2" routage="manual"/>
			</edgevisualsetting>
		</edge>
		<edge id="proliferation:TGFB" from="proliferation" to="TGFB" minvalue="1" sign="positive">
			<edgevisualsetting>
				<polyline points="1222,52 1221,399 741,399 753,456" line_style="straight" line_color="#000000" line_width="2" routage="manual"/>
			</edgevisualsetting>
		</edge>
		<edge id="proliferation:IL23" from="proliferation" to="IL23" minvalue="1" sign="positive">
			<edgevisualsetting>
				<polyline points="1222,52 1221,399 587,399 584,460" line_style="straight" line_color="#000000" line_width="2" routage="manual"/>
			</edgevisualsetting>
		</edge>
		<edge id="proliferation:IL21" from="proliferation" to="IL21" minvalue="1" sign="positive">
			<edgevisualsetting>
				<polyline points="1222,52 1221,398 470,399 482,460" line_style="straight" line_color="#000000" line_width="2" routage="manual"/>
			</edgevisualsetting>
		</edge>
		<edge id="IL2RA:IL2R" from="IL2RA" to="IL2R" minvalue="1" sign="positive">
			<edgevisualsetting>
				<polyline points="1158,116 1121,123 1100,194" line_style="straight" line_color="#006600" line_width="2" routage="manual"/>
			</edgevisualsetting>
		</edge>
		<edge id="RORGT:RORGT" from="RORGT" to="RORGT" minvalue="1" sign="positive">
			<edgevisualsetting>
				<polyline points="563,708 553,679 563,675 573,679 563,708" line_style="curve" line_color="#006600" line_width="2" routage="auto"/>
			</edgevisualsetting>
		</edge>
		<edge id="RORGT:IL17" from="RORGT" to="IL17" minvalue="1" sign="positive">
			<edgevisualsetting>
				<polyline points="563,708 571,739 1241,739 1219,461" line_style="straight" line_color="#006600" line_width="2" routage="manual"/>
			</edgevisualsetting>
		</edge>
		<edge id="RORGT:FOXP3" from="RORGT" to="FOXP3" minvalue="1" sign="negative">
			<edgevisualsetting>
				<polyline points="563,708 615,712 685,707" line_style="straight" line_color="#cc0000" line_width="2" routage="manual"/>
			</edgevisualsetting>
		</edge>
		<edge id="RORGT:STAT3" from="RORGT" to="STAT3" minvalue="1" sign="positive">
			<edgevisualsetting>
				<polyline points="563,708 528,709 544,351" line_style="straight" line_color="#006600" pattern="dash" line_width="2" routage="manual"/>
			</edgevisualsetting>
		</edge>
		<edge id="IFNB_e:STAT1" from="IFNB_e" to="STAT1" minvalue="1" sign="positive">
			<edgevisualsetting>
				<polyline points="158,16 155,344 207,343" line_style="straight" line_color="#006600" pattern="dash" line_width="2" routage="manual"/>
			</edgevisualsetting>
		</edge>
		<edge id="IL2:IL2R" from="IL2" to="IL2R" minvalue="1" sign="positive">
			<edgevisualsetting>
				<polyline points="1110,490 1120,314 1100,194" line_style="straight" line_color="#006600" line_width="2" routage="manual"/>
			</edgevisualsetting>
		</edge>
		<edge id="GATA3:TBET" from="GATA3" to="TBET" minvalue="1" sign="negative">
			<edgevisualsetting>
				<polyline points="469,706 323,697 164,704" line_style="straight" line_color="#cc0000" line_width="2" routage="manual"/>
			</edgevisualsetting>
		</edge>
		<edge id="GATA3:GATA3" from="GATA3" to="GATA3" minvalue="1" sign="positive">
			<edgevisualsetting>
				<polyline points="469,706 459,677 469,673 479,677 469,706" line_style="curve" line_color="#006600" line_width="2" routage="auto"/>
			</edgevisualsetting>
		</edge>
		<edge id="GATA3:IL4" from="GATA3" to="IL4" minvalue="1" sign="positive">
			<edgevisualsetting>
				<polyline points="469,706 498,562 932,563 948,497" line_style="straight" line_color="#006600" pattern="dash" line_width="2" routage="manual"/>
			</edgevisualsetting>
		</edge>
		<edge id="GATA3:STAT4" from="GATA3" to="STAT4" minvalue="1" sign="negative">
			<edgevisualsetting>
				<polyline points="469,706 482,545 848,545 830,349" line_style="straight" line_color="#cc0000" line_width="2" routage="manual"/>
			</edgevisualsetting>
		</edge>
		<edge id="GATA3:IL10" from="GATA3" to="IL10" minvalue="1" sign="positive">
			<edgevisualsetting>
				<polyline points="469,706 452,514 665,513 667,462" line_style="straight" line_color="#006600" line_width="2" routage="manual"/>
			</edgevisualsetting>
		</edge>
		<edge id="IL23:STAT3" from="IL23" to="STAT3" minvalue="1" sign="positive">
			<edgevisualsetting>
				<polyline points="584,460 536,461 544,351" line_style="straight" line_color="#006600" pattern="dash" line_width="2" routage="manual"/>
			</edgevisualsetting>
		</edge>
		<edge id="STAT4:IFNG" from="STAT4" to="IFNG" minvalue="1" sign="positive">
			<edgevisualsetting>
				<polyline points="830,349 829,386 282,387 290,458" line_style="straight" line_color="#006600" line_width="2" routage="manual"/>
			</edgevisualsetting>
		</edge>
		<edge id="STAT1:TBET" from="STAT1" to="TBET" minvalue="1" sign="positive">
			<edgevisualsetting>
				<polyline points="207,343 189,543 164,704" line_style="straight" line_color="#006600" line_width="2" routage="manual"/>
			</edgevisualsetting>
		</edge>
		<edge id="STAT1:IL17" from="STAT1" to="IL17" minvalue="1" sign="negative">
			<edgevisualsetting>
				<polyline points="207,343 216,533 1217,534 1219,461" line_style="straight" line_color="#cc0000" line_width="2" routage="manual"/>
			</edgevisualsetting>
		</edge>
		<edge id="STAT1:FOXP3" from="STAT1" to="FOXP3" minvalue="1" sign="negative">
			<edgevisualsetting>
				<polyline points="207,343 215,760 679,759 685,707" line_style="straight" line_color="#cc0000" line_width="2" routage="manual"/>
			</edgevisualsetting>
		</edge>
		<edge id="STAT1:IL4" from="STAT1" to="IL4" minvalue="1" sign="negative">
			<edgevisualsetting>
				<polyline points="207,343 198,500 948,497" line_style="straight" line_color="#cc0000" pattern="dash" line_width="2" routage="manual"/>
			</edgevisualsetting>
		</edge>
		<edge id="STAT1:STAT4" from="STAT1" to="STAT4" minvalue="1" sign="positive">
			<edgevisualsetting>
				<polyline points="207,343 205,490 837,490 830,349" line_style="straight" line_color="#006600" pattern="dash" line_width="2" routage="manual"/>
			</edgevisualsetting>
		</edge>
<annotation>
  <comment>Model Generated by GINsim on February 22, 2010 8:25:36 AM CET, by removing the following nodes: IL12R, IL6R, GP130, IFNgR, IL2RG, IL12RB2, IFNGR1, NFkB, RUNX3, CD28, TCR, IL4RA, IL15R, IL21R, IL23R, smad3, IRF1, IL10RA, IL2RB, TGFbR, IL4R, IL15RA, IkB, IL10R, IL27R, IL27RA, IFNGR2, IL10RB, IL12RB1, IL6RA, IFNbR.</comment>
</annotation>
	</graph>
</gxl>
