# Supplementary material for: Diversity and Plasticity of Th Cell Types Predicted from Regulatory Network Modelling
Source: PLoS Comput Biol. 2010 Sep 2;6(9):e1000912. doi: 10.1371/journal.pcbi.1000912 (PMC2932677; doi:10.1371/journal.pcbi.1000912)
Supplement: Dataset S1 — Complete annotated Th model. Compressed archive (with extension ZGINML) for the complete, annotated Th differentiation model, including the model file (XML file with extension GINML) and parameter files. This file can be directly opened with the freely available GINsim software. (0.01 MB ZIP) [file pcbi.1000912.s001.zip › GINsim-data/reg2dyn_parameters]

<simulationParameters nodeOrder="APC IFNB_e IFNG_e IL2_e IL4_e IL6_e IL10_e IL12_e IL15_e IL21_e IL23_e IL27_e TGFB_e IL2R IL2RA IFNG IL2 IL4 IL10 IL21 IL23 TGFB TBET GATA3 FOXP3 NFAT STAT1 STAT3 STAT4 STAT5 STAT6 proliferation RORGT IL17">
  <priorityClassList id="fast_subchains">
    <class name="subchains" mode="0" rank="1" content="IL2RA "/>
    <class name="STATs" mode="1" rank="2" content="STAT3 NFAT STAT5 STAT4 STAT1 STAT6 "/>
    <class name="receptors" mode="1" rank="3" content="IL2R "/>
    <class name="regulation" mode="1" rank="3" content="FOXP3 IL15_e proliferation IL2_e IL12_e IFNG_e RORGT IFNB_e IL4 TGFB_e IL10 IL27_e IL6_e IL17 IL2 TGFB IL21 IL21_e IL4_e GATA3 IL23 APC IL10_e IFNG IL23_e TBET "/>
  </priorityClassList>
  <parameter name="parameter_1" updating="fast_subchains" breadthFirst="false" maxdepth="0" maxnodes="0" buildSTG="true">
    <priorityClass ref="fast_subchains"/>
    <initstates>
      <row name="CircuitNeg_Stat5Foxp3"/>
    </initstates>
    <inputs>
      <row name="CircuitNeg_Stat5Foxp3"/>
    </inputs>
  </parameter>
</simulationParameters>
