# Supplementary material for: Diversity and Plasticity of Th Cell Types Predicted from Regulatory Network Modelling
Source: PLoS Comput Biol. 2010 Sep 2;6(9):e1000912. doi: 10.1371/journal.pcbi.1000912 (PMC2932677; doi:10.1371/journal.pcbi.1000912)
Supplement: Dataset S2 — Reduced Th differentiation model. Compressed archive (with extension ZGINML) for the reduced Th differentiation model, including the model file (XML file with extension GINML) and parameter files. This file can be directly opened with the freely available GINsim software. (0.01 MB ZIP) [file pcbi.1000912.s002.zip › GINsim-data/reg2dyn_parameters]

<simulationParameters nodeOrder="APC IFNB_e IFNG_e IL2_e IL4_e IL6_e IL10_e IL12_e IL15_e IL21_e IL23_e IL27_e TGFB_e CD28 IFNBR IFNGR IL2R IL4R IL6R IL10R IL12R IL15R IL21R IL23R IL27R TCR TGFBR IFNGR1 IFNGR2 GP130 IL6RA IL12RB1 CGC IL12RB2 IL10RB IL10RA IL4RA IL15RA IL2RB IL2RA IL27RA IFNG IL2 IL4 IL10 IL21 IL23 TGFB TBET GATA3 FOXP3 NFAT STAT1 STAT3 STAT4 STAT5 STAT6 SMAD3 IRF1 RUNX3 proliferation NFKB IKB RORGT IL17">
  <priorityClassList id="twogroups">
    <class name="receptors" mode="1" rank="2" content="IL4R IFNGR IL10R NFAT TGFBR STAT5 IL23R STAT4 TCR IL6R STAT6 IL27R STAT3 IL21R IL12R IL15R IFNBR IL2R STAT1 "/>
    <class name="regulation" mode="1" rank="3" content="GATA3 SMAD3 IL10RB IFNG IL23_e IL21_e IFNB_e CGC IL17 IL27_e IL2_e IFNG_e IFNGR2 IL23 CD28 IL2RA IL4_e proliferation IKB IL15RA IL10_e APC RUNX3 IL21 IL6RA FOXP3 IFNGR1 TGFB IL2RB TBET IRF1 GP130 IL27RA RORGT TGFB_e NFKB IL4 IL12_e IL10RA IL12RB2 IL4RA IL2 IL10 IL15_e IL6_e IL12RB1 "/>
  </priorityClassList>
  <parameter name="parameter_1" updating="twogroups" breadthFirst="false" maxdepth="0" maxnodes="0" buildSTG="true">
    <priorityClass ref="twogroups"/>
  </parameter>
</simulationParameters>
