# Supplementary material for: Diversity and Plasticity of Th Cell Types Predicted from Regulatory Network Modelling
Source: PLoS Comput Biol. 2010 Sep 2;6(9):e1000912. doi: 10.1371/journal.pcbi.1000912 (PMC2932677; doi:10.1371/journal.pcbi.1000912)
Supplement: Dataset S2 — Reduced Th differentiation model. Compressed archive (with extension ZGINML) for the reduced Th differentiation model, including the model file (XML file with extension GINML) and parameter files. This file can be directly opened with the freely available GINsim software. (0.01 MB ZIP) [file pcbi.1000912.s002.zip › GINsim-data/modelSimplifier]

<modelSimplifications>
  <simplificationConfig name="Partial_reduction" strict="true" removeList="IL6RA IL4R SMAD3 IFNGR1 IL10RB IFNGR IL2RB IL6R IL27R CGC IRF1 GP130 IL27RA IL10R IL21R TGFBR IL12R IFNGR2 CD28 NFKB IL23R IL15R IKB IL10RA IFNBR IL12RB2 IL15RA IL4RA RUNX3 IL12RB1 TCR"/>
  <simplificationConfig name="Heavy_reduction" strict="true" removeList="IL6RA IL4R SMAD3 IFNGR1 IL10RB IFNGR IL2RB IL6R STAT6 IL27R IL17 CGC IRF1 GP130 IL27RA IL10R NFAT IL21R TGFBR IL23 CD28 IL12R IFNGR2 NFKB IL23R IL2RA IL15R IL10RA IKB IFNBR IL15RA IL12RB2 IL2R IL4RA STAT4 IL10 RUNX3 STAT1 IL12RB1 TCR IL21"/>
</modelSimplifications>
