# Supplementary material for: Diversity and Plasticity of Th Cell Types Predicted from Regulatory Network Modelling
Source: PLoS Comput Biol. 2010 Sep 2;6(9):e1000912. doi: 10.1371/journal.pcbi.1000912 (PMC2932677; doi:10.1371/journal.pcbi.1000912)
Supplement: Dataset S2 — Reduced Th differentiation model. Compressed archive (with extension ZGINML) for the reduced Th differentiation model, including the model file (XML file with extension GINML) and parameter files. This file can be directly opened with the freely available GINsim software. (0.01 MB ZIP) [file pcbi.1000912.s002.zip › GINsim-data/biblio]

<biblio>
  <files/>
  <refs>
    <ref key="Hwang2005">
      <link key="doi" value="10.1084/jem.20051044"/>
      <link key="file" value="/home/aurelien/Dropbox/Work/biblio/Papers/Biology/Immuno/vrac/Hwang2005.pdf"/>
      <link key="pubmed" value="16275766"/>
    </ref>
    <ref key="Villarino2007">
      <link key="doi" value="10.1084/jem.20061198"/>
      <link key="file" value="/home/aurelien/Dropbox/Work/biblio/Papers/Biology/Immuno/vrac/Villarino2007.pdf"/>
      <link key="pubmed" value="17227909"/>
    </ref>
    <ref key="Tone2008">
      <link key="doi" value="10.1038/ni1549"/>
      <link key="file" value="/home/aurelien/Dropbox/Work/biblio/Papers/Biology/Immuno/nature2008/smad_nfat_foxp3.pdf"/>
    </ref>
    <ref key="Manel2008">
      <link key="doi" value="10.1038/ni.1610"/>
      <link key="file" value="/home/aurelien/Dropbox/Work/biblio/Papers/Biology/Immuno/nature2008/Manel2008.pdf"/>
      <link key="pubmed" value="18454151"/>
    </ref>
    <ref key="Zhou07">
      <link key="doi" value="10.1038/ni1488"/>
      <link key="file" value="/home/aurelien/Dropbox/Work/biblio/Papers/Biology/Immuno/nature2007/natureImmuno_sept2007/Zhou2007.pdf"/>
      <link key="pubmed" value="17581537"/>
    </ref>
    <ref key="Kano2007">
      <link key="doi" value="10.1038/ni1538"/>
      <link key="file" value="/home/aurelien/Dropbox/Work/biblio/Papers/Biology/Immuno/nature2007/ni1538.pdf"/>
      <link key="pubmed" value="18059273"/>
    </ref>
    <ref key="Weaver07">
      <link key="doi" value="10.1146/annurev.immunol.25.022106.141557"/>
      <link key="file" value="/home/aurelien/Dropbox/Work/biblio/Papers/Biology/Immuno/annReview/Weaver2007.pdf"/>
      <link key="pubmed" value="17201677"/>
    </ref>
    <ref key="Korn07">
      <link key="doi" value="10.1038/nature05970"/>
      <link key="file" value="/home/aurelien/Dropbox/Work/biblio/Papers/Biology/Immuno/fromJorge/Th17/Korn2007.pdf"/>
      <link key="pubmed" value="17581588"/>
    </ref>
    <ref key="Szabo1997b">
      <link key="file" value="/home/aurelien/Dropbox/Work/biblio/"/>
      <link key="pubmed" value="9120387"/>
    </ref>
    <ref key="Yao2007">
      <link key="doi" value="10.1182/blood-2006-11-055756"/>
      <link key="file" value="/home/aurelien/Dropbox/Work/biblio/Papers/Biology/Immuno/vrac/Yao2007.pdf"/>
      <link key="pubmed" value="17227828"/>
    </ref>
    <ref key="Mendoza06a">
      <link key="doi" value="10.1186/1742-4682-3-13"/>
      <link key="file" value="/home/aurelien/Dropbox/Work/biblio/Papers/Biology/Immuno/Mendoza2006a.pdf"/>
      <link key="pubmed" value="16542429"/>
    </ref>
    <ref key="Ivanov07">
      <link key="doi" value="10.1016/j.smim.2007.10.011"/>
      <link key="file" value="/home/aurelien/Dropbox/Work/biblio/Papers/Biology/Immuno/vrac/Ivanov2007.pdf"/>
      <link key="pubmed" value="18053739"/>
    </ref>
    <ref key="Floess2007">
      <link key="doi" value="10.1371/journal.pbio.0050038"/>
      <link key="file" value="/home/aurelien/Dropbox/Work/biblio/Papers/Biology/Immuno/vrac/Floess2007.pdf"/>
      <link key="pubmed" value="17298177"/>
    </ref>
    <ref key="Kamiya2004">
      <link key="file" value="/home/aurelien/Dropbox/Work/biblio/Papers/Biology/Immuno/vrac/Kamiya2004.pdf"/>
      <link key="pubmed" value="15356135"/>
    </ref>
    <ref key="Rudensky2006">
      <link key="doi" value="10.1016/j.cell.2006.07.005"/>
      <link key="file" value="/home/aurelien/Dropbox/Work/biblio/Papers/Biology/Immuno/vrac/Rudensky2006.pdf"/>
      <link key="pubmed" value="16873058"/>
    </ref>
    <ref key="Djuretic2007">
      <link key="doi" value="10.1038/ni1424"/>
      <link key="file" value="/home/aurelien/Dropbox/Work/biblio/Papers/Biology/Immuno/nat immuno/ni1424.pdf"/>
      <link key="pubmed" value="17195845"/>
    </ref>
    <ref key="Bird98">
      <link key="file" value="/home/aurelien/Dropbox/Work/biblio/"/>
      <link key="pubmed" value="9729043"/>
    </ref>
    <ref key="Moriggl99">
      <link key="file" value="/home/aurelien/Dropbox/Work/biblio/"/>
      <link key="pubmed" value="10072077"/>
    </ref>
    <ref key="Zhou2008">
      <link key="doi" value="10.1038/nature06878"/>
      <link key="file" value="/home/aurelien/Dropbox/Work/biblio/Papers/Biology/Immuno/nature2008/Zhou2008.pdf"/>
      <link key="pubmed" value="18368049"/>
    </ref>
    <ref key="Pyzik07">
      <link key="doi" value="10.1189/jlb.1006644"/>
      <link key="file" value="/home/aurelien/Dropbox/Work/biblio/Papers/Biology/Immuno/vrac/Pyzik2007.pdf"/>
      <link key="pubmed" value="17475784"/>
    </ref>
    <ref key="Bettelli2005">
      <link key="doi" value="10.1073/pnas.0501675102"/>
      <link key="file" value="/home/aurelien/Dropbox/Work/biblio/Papers/Biology/Immuno/vrac/Bettelli2005.pdf"/>
      <link key="pubmed" value="15790681"/>
    </ref>
    <ref key="Kim06">
      <link key="doi" value="10.1016/j.cytogfr.2006.07.003"/>
      <link key="file" value="/home/aurelien/Dropbox/Work/biblio/Papers/Biology/Immuno/vrac/imbert.pdf"/>
      <link key="pubmed" value="16911870"/>
    </ref>
    <ref key="Brenne2002">
      <link key="doi" value="10.1182/blood.V99.10.3756"/>
      <link key="file" value="/home/aurelien/Dropbox/Work/biblio/Papers/Biology/Immuno/vrac/Brenne1999.pdf"/>
      <link key="pubmed" value="11986233"/>
    </ref>
    <ref key="McGeachy07">
      <link key="doi" value="10.1038/ni1539"/>
      <link key="file" value="/home/aurelien/Dropbox/Work/biblio/Papers/Biology/Immuno/nature2007/ni1539.pdf"/>
      <link key="pubmed" value="17994024"/>
    </ref>
    <ref key="Mendoza06">
      <link key="doi" value="10.1016/j.biosystems.2005.10.004"/>
      <link key="file" value="/home/aurelien/Dropbox/Work/biblio/Papers/LogicalModels/Mendoza2006.pdf"/>
      <link key="pubmed" value="16386358"/>
    </ref>
    <ref key="Elser02">
      <link key="file" value="/home/aurelien/Dropbox/Work/biblio/"/>
      <link key="pubmed" value="12479817"/>
    </ref>
  </refs>
</biblio>
